# Supplementary material for: SNX3-retromer requires an evolutionary conserved MON2:DOPEY2:ATP9A complex to mediate Wntless sorting and Wnt secretion
Source: Nat Commun. 2018 Sep 13;9:3737. doi: 10.1038/s41467-018-06114-3 (PMC6137200; doi:10.1038/s41467-018-06114-3)
Supplement: Supplementary file 3 — Supplementary Data 1 [file 41467_2018_6114_MOESM3_ESM.xls]

## Sheet: Sheet1
Supplementary Data 1
SILAC quantified interactome GFP-SNX3 vs. GFP from human RPE1 cells
Human RPE1 cells expressing either GFP or SNX3-GFP were cultured in light DMEM (GFP) or in heavy SILAC medium (GFP-SNX3),
followed by lysis and precipitation with GFP Nanotrap beads. After precipitation, beads were combined, bound proteins resolved by SDS-PAGE and sub-
jected to detection and quantification of heavy and light peptides by LC-MS/MS.
Accession:		Uniprot accession number of the detected protein
Coverage:		The percentage of the total amino acid sequence covered by peptides identified during the analysis
# PSMs:		Total number of Peptide Spectrum Matches
# Peptides:		Total number of distinct peptides matched to the protein
# AAs:		Theoretical Length of the detected protein in amino acids
MW [kDa]:		Theoretical Size of the detected protein in kDa
calc. pI:		Theoretical isoelectric point
Score:		The sum of the peptide scores for the protein: A high score generally indicates high protein abundance and a high confidence in protein detection.
Heavy/Light:		Median of the ratios of peptides matched to the protein from the heavy (SNX3) over the light (GFP) sample. Note that 100-fold is the cutoff and indicates full specificity
Heavy/light count:		Number of peptides that were used to calculate the presented median ratio
Heavy/light Variability:		Variability of the ratios of the individual peptides from the presented median ratio
Description:		Name of the detected protein
Accession	Coverage	# PSMs	# Peptides	# AAs	MW [kDa]	calc. pI	Score	Area	Heavy/Light	Heavy/Light Count	Heavy/Light Variability [%]	Description
Q92616	35.42	267	100	2671	292.558	7.43018	1037.56	3.77384e+08	100	198	0	Translational activator GCN1 OS=Homo sapiens GN=GCN1L1 PE=1 SV=5 - [GCN1L_HUMAN]
O60493	88.89	586	22	162	18.7508	8.66064	2492.73	5.48642e+10	100	196	0	Sorting nexin-3 OS=Homo sapiens GN=SNX3 PE=1 SV=3 - [SNX3_HUMAN]
P42345	23.81	96	56	2549	288.707	7.1665	422.738	8.03436e+07	100	79	0	FKBP12-rapamycin complex-associated protein OS=Homo sapiens GN=FRAP1 PE=1 SV=1 - [FRAP_HUMAN]
Q6YHU6	16.44	30	28	1953	219.465	6.06201	120.544	1.05281e+07	100	24	0	Thyroid adenoma-associated protein OS=Homo sapiens GN=THADA PE=1 SV=1 - [THADA_HUMAN]
Q9Y6D5	20.34	32	27	1785	201.909	6.32861	143.864	1.00231e+07	100	22	0	Brefeldin A-inhibited guanine nucleotide-exchange protein 2 OS=Homo sapiens GN=ARFGEF2 PE=1 SV=3 - [BIG2_HUMAN]
Q92973	21.12	26	17	890	101.244	4.95752	87.5194	6.6777e+07	100	17	0	Transportin-1 OS=Homo sapiens GN=TNPO1 PE=1 SV=1 - [TNPO1_HUMAN]
P51797	17.95	18	13	869	97.1534	6.90283	71.1324	1.33873e+07	100	16	0	Chloride channel protein 6 OS=Homo sapiens GN=CLCN6 PE=2 SV=1 - [CLCN6_HUMAN]
Q13315	8.57	23	22	3056	350.419	6.771	101.949	2.62082e+06	100	15	0	Serine-protein kinase ATM OS=Homo sapiens GN=ATM PE=1 SV=1 - [ATM_HUMAN]
Q9Y5L0	16.9	19	13	923	104.136	5.56689	75.8861	2.54164e+07	100	15	0	Transportin-3 OS=Homo sapiens GN=TNPO3 PE=1 SV=3 - [TNPO3_HUMAN]
Q9H9E3	23.57	16	15	785	89.0384	5.18604	64.455	8.29235e+06	100	13	0	Conserved oligomeric Golgi complex subunit 4 OS=Homo sapiens GN=COG4 PE=1 SV=2 - [COG4_HUMAN]
Q5TH69	6.43	12	10	2177	240.498	5.8208	54.0521	2.18372e+06	100	12	0	Brefeldin A-inhibited guanine nucleotide-exchange protein 3 OS=Homo sapiens GN=ARFGEF3 PE=1 SV=3 - [BIG3_HUMAN]
Q96QU8	10.93	12	12	1125	128.801	6.354	44.7011	3.27104e+06	100	10	0	Exportin-6 OS=Homo sapiens GN=XPO6 PE=1 SV=1 - [XPO6_HUMAN]
Q8WTW3	12.04	10	9	980	108.909	7.31299	57.74	8.28202e+06	100	9	0	Conserved oligomeric Golgi complex subunit 1 OS=Homo sapiens GN=COG1 PE=1 SV=1 - [COG1_HUMAN]
Q9UJF2	0.88	9	1	1139	128.477	8.23584	32.484	6.13406e+08	100	9	0	Ras GTPase-activating protein nGAP OS=Homo sapiens GN=RASAL2 PE=1 SV=2 - [NGAP_HUMAN]
Q9Y2V7	14.46	11	7	657	73.2326	5.75732	43.4809	7.36787e+06	100	7	0	Conserved oligomeric Golgi complex subunit 6 OS=Homo sapiens GN=COG6 PE=2 SV=2 - [COG6_HUMAN]
Q2KHT3	12.16	10	9	1053	117.64	5.85889	43.3252	3.01115e+06	100	7	0	Protein CLEC16A OS=Homo sapiens GN=CLEC16A PE=2 SV=2 - [CL16A_HUMAN]
P83436	12.21	8	8	770	86.289	5.46533	38.4996	3.51622e+06	100	7	0	Conserved oligomeric Golgi complex subunit 7 OS=Homo sapiens GN=COG7 PE=1 SV=1 - [COG7_HUMAN]
Q92562	7.17	6	6	907	103.569	6.91748	28.3201	1.2433e+06	100	6	0	SAC domain-containing protein 3 OS=Homo sapiens GN=FIG4 PE=1 SV=1 - [SAC3_HUMAN]
Q9Y6D6	6.87	14	11	1849	208.635	5.84619	52.9747	8.4085e+06	100	5	0	Brefeldin A-inhibited guanine nucleotide-exchange protein 1 OS=Homo sapiens GN=ARFGEF1 PE=1 SV=2 - [BIG1_HUMAN]
O75436	17.13	9	5	327	38.1457	6.56592	34.2934	1.07743e+07	100	5	0	Vacuolar protein sorting-associated protein 26A OS=Homo sapiens GN=VPS26A PE=1 SV=2 - [VP26A_HUMAN]
O43156	7.71	6	6	1089	121.992	5.97314	33.228	5.13974e+06	100	5	0	Uncharacterized protein KIAA0406 OS=Homo sapiens GN=KIAA0406 PE=1 SV=3 - [K0406_HUMAN]
P29279	24.07	9	6	349	38.0649	8.00146	32.7247	6.7008e+06	100	5	0	Connective tissue growth factor OS=Homo sapiens GN=CTGF PE=1 SV=2 - [CTGF_HUMAN]
Q9BVC4	25.46	7	6	326	35.8532	5.85889	31.9871	3.3127e+07	100	5	0	Target of rapamycin complex subunit LST8 OS=Homo sapiens GN=LST8 PE=1 SV=1 - [LST8_HUMAN]
Q96JB2	10.02	7	7	828	94.0363	5.56689	29.7948	4.30862e+06	100	5	0	Conserved oligomeric Golgi complex subunit 3 OS=Homo sapiens GN=COG3 PE=1 SV=3 - [COG3_HUMAN]
O94829	7.06	7	5	963	108.126	5.30029	27.3317	2.49705e+06	100	5	0	Importin-13 OS=Homo sapiens GN=IPO13 PE=1 SV=3 - [IPO13_HUMAN]
P60520	46.15	7	6	117	13.6581	8.104	25.6992	1.14746e+07	100	5	0	Gamma-aminobutyric acid receptor-associated protein-like 2 OS=Homo sapiens GN=GABARAPL2 PE=1 SV=1 - [GBRL2_HUMAN]
Q9UP83	12.04	8	8	839	92.6608	6.59521	46.2791	1.05069e+07	100	4	0	Conserved oligomeric Golgi complex subunit 5 OS=Homo sapiens GN=COG5 PE=1 SV=2 - [COG5_HUMAN]
Q00059	6.5	6	2	246	29.0782	9.71533	43.7478	3.18548e+07	100	4	0	Transcription factor A, mitochondrial OS=Homo sapiens GN=TFAM PE=1 SV=1 - [TFAM_HUMAN]
O76094	5.96	5	3	671	74.56	9.26123	22.7777	6.61991e+07	100	3	0	Signal recognition particle 72 kDa protein OS=Homo sapiens GN=SRP72 PE=1 SV=3 - [SRP72_HUMAN]
P00750	7.3	5	3	562	62.8759	7.79639	21.7954	1.17561e+06	100	3	0	Tissue-type plasminogen activator OS=Homo sapiens GN=PLAT PE=1 SV=1 - [TPA_HUMAN]
P28799	11.64	5	5	593	63.4998	6.82959	18.0857	741489	100	3	0	Granulins OS=Homo sapiens GN=GRN PE=1 SV=2 - [GRN_HUMAN]
O00560	21.48	4	3	298	32.4239	7.53271	17.828	2.35972e+06	100	3	0	Syntenin-1 OS=Homo sapiens GN=SDCBP PE=1 SV=1 - [SDCB1_HUMAN]
Q9BRK3	11.09	4	4	442	49.1011	7.2251	17.5076	545977	100	3	0	Matrix-remodeling-associated protein 8 OS=Homo sapiens GN=MXRA8 PE=1 SV=1 - [MXRA8_HUMAN]
Q96MW5	5.39	4	3	612	68.3803	5.19873	17.5075	4.02883e+06	100	3	0	Conserved oligomeric Golgi complex subunit 8 OS=Homo sapiens GN=COG8 PE=1 SV=2 - [COG8_HUMAN]
Q9UI46	2	3	1	699	79.2328	6.87354	15.6081	3.49433e+07	100	3	0	Dynein intermediate chain 1, axonemal OS=Homo sapiens GN=DNAI1 PE=1 SV=1 - [DNAI1_HUMAN]
P13164	13.6	3	2	125	13.9553	7.92822	12.7815	1.24718e+06	100	3	0	Interferon-induced transmembrane protein 1 OS=Homo sapiens GN=IFITM1 PE=1 SV=3 - [IFM1_HUMAN]
P17302	11.78	4	3	382	42.9809	8.76318	12.6043	288026	100	3	0	Gap junction alpha-1 protein OS=Homo sapiens GN=GJA1 PE=1 SV=2 - [CXA1_HUMAN]
O75915	5.85	3	1	188	21.6004	9.77393	11.061	1.67021e+06	100	3	0	PRA1 family protein 3 OS=Homo sapiens GN=ARL6IP5 PE=1 SV=1 - [PRAF3_HUMAN]
O14787	6.13	8	5	897	101.321	5.03369	34.1733	4.40928e+07	100	2	0	Transportin-2 OS=Homo sapiens GN=TNPO2 PE=1 SV=2 - [TNPO2_HUMAN]
Q8IYI6	4.97	3	3	725	81.7474	5.49072	19.401	1.32816e+06	100	2	0	Exocyst complex component 8 OS=Homo sapiens GN=EXOC8 PE=1 SV=2 - [EXOC8_HUMAN]
Q9Y3R5	1.44	3	3	2298	258.022	6.29053	19.0604	326626	100	2	0	Protein dopey-2 OS=Homo sapiens GN=DOPEY2 PE=1 SV=4 - [DOP2_HUMAN]
Q8NDA8	2.07	3	3	1641	181.162	6.88818	15.3428	238494	100	2	0	HEAT repeat-containing protein 7A OS=Homo sapiens GN=HEATR7A PE=1 SV=2 - [HTR7A_HUMAN]
Q9P2D7	0.48	2	2	4330	493.656	5.93506	13.7083	1.54913e+07	100	2	0	Dynein heavy chain 1, axonemal OS=Homo sapiens GN=DNAH1 PE=1 SV=3 - [DYH1_HUMAN]
Q15392	5.04	3	2	516	60.062	8.1626	12.0384	1.5004e+07	100	2	0	24-dehydrocholesterol reductase OS=Homo sapiens GN=DHCR24 PE=1 SV=2 - [DHC24_HUMAN]
O96011	9.65	3	3	259	28.4132	9.84717	9.95901	1.03941e+06	100	2	0	Peroxisomal membrane protein 11B OS=Homo sapiens GN=PEX11B PE=1 SV=1 - [PX11B_HUMAN]
Q16739	7.87	2	2	394	44.8239	7.78174	5.51442	4.7924e+06	100	2	0	Ceramide glucosyltransferase OS=Homo sapiens GN=UGCG PE=2 SV=1 - [CEGT_HUMAN]
O60282	8.15	9	7	957	109.427	6.18896	30.5808	6.64439e+06	100	1		Kinesin heavy chain isoform 5C OS=Homo sapiens GN=KIF5C PE=1 SV=1 - [KIF5C_HUMAN]
O94833	0.46	2	2	5171	590.626	5.68115	29.2561	276494	100	1		Bullous pemphigoid antigen 1, isoforms 6/9/10 OS=Homo sapiens GN=DST PE=1 SV=3 - [BPAEA_HUMAN]
Q9NRC6	0.3	1	1	3674	416.579	6.66846	25.3218	4.82687e+07	100	1		Spectrin beta chain, brain 4 OS=Homo sapiens GN=SPTBN5 PE=2 SV=1 - [SPTN5_HUMAN]
O76041	2.47	3	1	1014	116.381	7.98682	19.425	6.54939e+07	100	1		Nebulette OS=Homo sapiens GN=NEBL PE=1 SV=1 - [NEBL_HUMAN]
Q6ZMW3	0.66	1	1	1958	217.761	7.44482	18.4427	1.27666e+06	100	1		Echinoderm microtubule-associated protein-like 6 OS=Homo sapiens GN=EML6 PE=2 SV=2 - [EMAL6_HUMAN]
Q8TCG1	1.55	1	1	905	102.121	6.22705	16.9477	2.56228e+06	100	1		Protein CIP2A OS=Homo sapiens GN=KIAA1524 PE=1 SV=2 - [CIP2A_HUMAN]
O75886	1.9	1	1	525	58.1277	5.07178	15.6101	305402	100	1		Signal transducing adapter molecule 2 OS=Homo sapiens GN=STAM2 PE=1 SV=1 - [STAM2_HUMAN]
Q3V6T2	0.69	1	1	1871	215.909	6.21436	15.3641	242145	100	1		Girdin OS=Homo sapiens GN=CCDC88A PE=1 SV=2 - [GRDN_HUMAN]
O95613	0.3	1	1	3336	377.85	5.5415	14.7423	7.41039e+06	100	1		Pericentrin OS=Homo sapiens GN=PCNT PE=1 SV=3 - [PCNT_HUMAN]
O15031	0.82	1	1	1838	204.997	6.23975	14.5782	320756	100	1		Plexin-B2 OS=Homo sapiens GN=PLXNB2 PE=1 SV=3 - [PLXB2_HUMAN]
P22090	8.75	2	2	263	29.437	10.2427	14.5725	8.77594e+06	100	1		40S ribosomal protein S4, Y isoform 1 OS=Homo sapiens GN=RPS4Y1 PE=2 SV=2 - [RS4Y1_HUMAN]
Q9Y2I7	0.67	1	1	2098	236.958	6.7124	14.392	328376	100	1		FYVE finger-containing phosphoinositide kinase OS=Homo sapiens GN=PIP5K3 PE=1 SV=2 - [FYV1_HUMAN]
P24903	3.87	1	1	491	55.4639	7.37158	12.6423	1.24071e+07	100	1		Cytochrome P450 2F1 OS=Homo sapiens GN=CYP2F1 PE=2 SV=1 - [CP2F1_HUMAN]
Q6PIY7	3.31	1	1	484	55.9924	9.37842	12.1115	1.22789e+06	100	1		Poly(A) RNA polymerase GLD2 OS=Homo sapiens GN=PAPD4 PE=2 SV=1 - [GLD2_HUMAN]
Q8TC05	1.4	1	1	714	80.686	9.11475	11.2461	1.79382e+07	100	1		Nuclear protein MDM1 OS=Homo sapiens GN=MDM1 PE=1 SV=2 - [MDM1_HUMAN]
Q14683	1.22	2	2	1233	143.144	7.63525	11.2376	3.81669e+07	100	1		Structural maintenance of chromosomes protein 1A OS=Homo sapiens GN=SMC1A PE=1 SV=2 - [SMC1A_HUMAN]
A3KN83	2.3	2	2	1393	154.216	7.88428	10.2676	326026	100	1		Protein strawberry notch homolog 1 OS=Homo sapiens GN=SBNO1 PE=1 SV=1 - [SBNO1_HUMAN]
P51841	0.99	1	1	1108	124.742	7.1958	10.2573	54899278	100	1		Retinal guanylyl cyclase 2 OS=Homo sapiens GN=GUCY2F PE=2 SV=1 - [GUC2F_HUMAN]
Q9H1J7	3.62	1	1	359	40.2966	8.39697	9.72742	1.26678e+06	100	1		Protein Wnt-5b OS=Homo sapiens GN=WNT5B PE=2 SV=2 - [WNT5B_HUMAN]
Q9HC98	10.54	3	2	313	35.6909	8.03076	9.03966	6.42673e+06	100	1		Serine/threonine-protein kinase Nek6 OS=Homo sapiens GN=NEK6 PE=1 SV=2 - [NEK6_HUMAN]
Q9BTU6	4.59	2	2	479	53.9886	8.29443	8.9061	1.37518e+06	100	1		Phosphatidylinositol 4-kinase type 2-alpha OS=Homo sapiens GN=PI4K2A PE=1 SV=1 - [P4K2A_HUMAN]
P43487	10.45	1	1	201	23.2956	5.2876	8.79633	1.56042e+06	100	1		Ran-specific GTPase-activating protein OS=Homo sapiens GN=RANBP1 PE=1 SV=1 - [RANG_HUMAN]
Q8N6Y1	1.41	1	1	924	101.863	4.94482	8.79153	2.67133e+06	100	1		Protocadherin-20 OS=Homo sapiens GN=PCDH20 PE=2 SV=1 - [PCD20_HUMAN]
Q14746	5.15	2	2	738	83.1553	6.62451	8.41717	3.66734e+06	100	1		Conserved oligomeric Golgi complex subunit 2 OS=Homo sapiens GN=COG2 PE=1 SV=1 - [COG2_HUMAN]
Q5JWR5	0.41	1	1	2465	277.179	6.29053	8.12353	513025	100	1		Protein dopey-1 OS=Homo sapiens GN=DOPEY1 PE=1 SV=1 - [DOP1_HUMAN]
P49585	4.63	1	1	367	41.7048	7.25439	8.11125	1.1681e+06	100	1		Choline-phosphate cytidylyltransferase A OS=Homo sapiens GN=PCYT1A PE=1 SV=2 - [PCY1A_HUMAN]
P02786	1.84	1	1	760	84.8179	6.60986	8.08588	856411	100	1		Transferrin receptor protein 1 OS=Homo sapiens GN=TFRC PE=1 SV=2 - [TFR1_HUMAN]
Q13501	5.91	1	1	440	47.6569	5.22412	7.94765	2365356	100	1		Sequestosome-1 OS=Homo sapiens GN=SQSTM1 PE=1 SV=1 - [SQSTM_HUMAN]
Q9NWZ3	3.04	2	1	460	51.4969	5.41455	7.82747	732087	100	1		Interleukin-1 receptor-associated kinase 4 OS=Homo sapiens GN=IRAK4 PE=1 SV=1 - [IRAK4_HUMAN]
Q9NYI0	3.15	1	1	1048	115.962	5.98584	6.92636	938777	100	1		PH and SEC7 domain-containing protein 3 OS=Homo sapiens GN=PSD3 PE=1 SV=2 - [PSD3_HUMAN]
Q4LE39	1.6	1	1	1312	147.719	5.12256	6.56563	4.38358e+07	100	1		AT-rich interactive domain-containing protein 4B OS=Homo sapiens GN=ARID4B PE=1 SV=2 - [ARI4B_HUMAN]
Q8TD26	0.52	1	1	2715	305.22	6.26514	6.46383	2.07656e+06	100	1		Chromodomain-helicase-DNA-binding protein 6 OS=Homo sapiens GN=CHD6 PE=1 SV=3 - [CHD6_HUMAN]
P13196	1.72	3	1	640	70.5355	8.45557	6.26622	3.43756e+07	100	1		5-aminolevulinate synthase, nonspecific, mitochondrial OS=Homo sapiens GN=ALAS1 PE=1 SV=2 - [HEM1_HUMAN]
Q5BJF2	5.11	1	1	176	20.8342	9.37842	6.23515	1.21902e+06	100	1		Transmembrane protein 97 OS=Homo sapiens GN=TMEM97 PE=2 SV=1 - [TMM97_HUMAN]
A6NMD0	5.7	1	1	228	24.5834	6.96143	6.15243	612878	100	1		CD225 family protein FLJ76511 OS=Homo sapiens PE=2 SV=1 - [YK014_HUMAN]
Q9NRR4	0.8	1	1	1374	159.214	7.86963	5.81388	371779	100	1		Ribonuclease 3 OS=Homo sapiens GN=RNASEN PE=1 SV=2 - [RNC_HUMAN]
Q9HBV1	4.81	1	1	291	33.8483	7.95752	5.72424	286389664	100	1		Popeye domain-containing protein 3 OS=Homo sapiens GN=POPDC3 PE=2 SV=2 - [POPD3_HUMAN]
O14735	5.16	1	1	213	23.5231	8.03076	5.68707	2.28107e+06	100	1		CDP-diacylglycerol--inositol 3-phosphatidyltransferase OS=Homo sapiens GN=CDIPT PE=1 SV=1 - [CDIPT_HUMAN]
Q9NTI2	0.96	1	1	1148	129.159	7.78174	5.50974	1.1357e+07	100	1		Probable phospholipid-transporting ATPase IB OS=Homo sapiens GN=ATP8A2 PE=2 SV=2 - [AT8A2_HUMAN]
Q06481	1.57	1	1	763	86.9002	4.79248	5.49863	2.16726e+06	100	1		Amyloid-like protein 2 OS=Homo sapiens GN=APLP2 PE=1 SV=2 - [APLP2_HUMAN]
Q16891	1.72	1	1	758	83.6264	6.48096	5.32385	267934	100	1		Mitochondrial inner membrane protein OS=Homo sapiens GN=IMMT PE=1 SV=1 - [IMMT_HUMAN]
Q96BF3	6.74	1	1	282	30.6554	8.82178	4.92215	4.46956e+07	100	1		Transmembrane and immunoglobulin domain-containing protein 2 OS=Homo sapiens GN=TMIGD2 PE=1 SV=2 - [TMIG2_HUMAN]
O14841	1.32	1	1	1288	137.371	6.58057	4.87617	5.29175e+06	100	1		5-oxoprolinase OS=Homo sapiens GN=OPLAH PE=1 SV=3 - [OPLA_HUMAN]
Q9P2W7	3.29	2	1	334	38.2322	9.61279	4.56697	851868	100	1		Galactosylgalactosylxylosylprotein 3-beta-glucuronosyltransferase 1 OS=Homo sapiens GN=B3GAT1 PE=1 SV=2 - [B3GA1_HUMAN]
P20594	1.24	1	1	1047	116.948	6.87354	4.53834	1.9402e+06	100	1		Atrial natriuretic peptide receptor B OS=Homo sapiens GN=NPR2 PE=1 SV=1 - [ANPRB_HUMAN]
Q7Z4F1	1.68	1	1	713	76.1447	5.51611	4.49142	396314	100	1		Low-density lipoprotein receptor-related protein 10 OS=Homo sapiens GN=LRP10 PE=1 SV=2 - [LRP10_HUMAN]
Q9BZF3	1.71	1	1	934	106.239	6.93213	4.43952	429954	100	1		Oxysterol-binding protein-related protein 6 OS=Homo sapiens GN=OSBPL6 PE=1 SV=1 - [OSBL6_HUMAN]
Q9NVR7	1.8	1	1	557	63.4897	8.68994	4.37883	2.19566e+07	100	1		TBCC domain-containing protein 1 OS=Homo sapiens GN=TBCCD1 PE=2 SV=1 - [TBCC1_HUMAN]
O60308	1.51	1	1	925	104.381	7.62061	4.22022	448112	100	1		Uncharacterized protein KIAA0562 OS=Homo sapiens GN=KIAA0562 PE=2 SV=1 - [K0562_HUMAN]
Q9H8M2	2.2	1	1	501	55.6295	5.33838	3.82803	4.51336e+06	100	1		Bromodomain-containing protein 9 OS=Homo sapiens GN=BRD9 PE=2 SV=1 - [BRD9_HUMAN]
Q9Y5M8	5.9	1	1	271	29.6838	9.0415	3.71831	273052	100	1		Signal recognition particle receptor subunit beta OS=Homo sapiens GN=SRPRB PE=1 SV=3 - [SRPRB_HUMAN]
Q6IQ22	8.2	1	1	244	27.2311	8.41162	3.32104	831171	100	1		Putative Ras-related protein Rab-12 OS=Homo sapiens GN=RAB12 PE=5 SV=3 - [RAB12_HUMAN]
Q9NV92	4.17	1	1	336	36.3667	5.08447	3.2728	871300	100	1		NEDD4 family-interacting protein 2 OS=Homo sapiens GN=NDFIP2 PE=1 SV=2 - [NFIP2_HUMAN]
Q5VST6	9.03	1	1	288	32.1938	6.29053	3.23704	750995	100	1		Abhydrolase domain-containing protein FAM108B1 OS=Homo sapiens GN=FAM108B1 PE=2 SV=1 - [F108B_HUMAN]
P53801	6.67	1	1	180	20.3102	8.79248	3.03274	1.41183e+07	100	1		Pituitary tumor-transforming gene 1 protein-interacting protein OS=Homo sapiens GN=PTTG1IP PE=1 SV=1 - [PTTG_HUMAN]
Q9NQ34	6.57	1	1	198	22.5167	8.06006	2.8739	333392	100	1		Transmembrane protein 9B OS=Homo sapiens GN=TMEM9B PE=1 SV=1 - [TMM9B_HUMAN]
Q9Y3C5	7.79	1	1	154	17.4323	4.77979	2.63919	189228	100	1		RING finger protein 11 OS=Homo sapiens GN=RNF11 PE=1 SV=1 - [RNF11_HUMAN]
Q9UN74	1.69	1	1	947	102.231	5.08447	2.1851	3.15446e+06	100	1		Protocadherin alpha-4 OS=Homo sapiens GN=PCDHA4 PE=2 SV=1 - [PCDA4_HUMAN]
Q96RI0	6.23	1	1	385	41.1066	8.92432	2.15047	1.94872e+07	100	1		Proteinase-activated receptor 4 OS=Homo sapiens GN=F2RL3 PE=1 SV=3 - [PAR4_HUMAN]
P01130	8.26	6	5	860	95.3136	5.04639	21.5669	1.80381e+06	99.7946	4	0.304792	Low-density lipoprotein receptor OS=Homo sapiens GN=LDLR PE=1 SV=1 - [LDLR_HUMAN]
Q93096	14.45	2	2	173	19.8022	8.96826	7.64094	207843	95.9528	2	6.13095	Protein tyrosine phosphatase type IVA 1 OS=Homo sapiens GN=PTP4A1 PE=1 SV=2 - [TP4A1_HUMAN]
O14880	9.21	2	1	152	16.5056	9.37842	6.72185	127987	80.6931	1		Microsomal glutathione S-transferase 3 OS=Homo sapiens GN=MGST3 PE=1 SV=1 - [MGST3_HUMAN]
Q9ULI3	1.23	1	1	1381	147.369	6.17627	2.84131	138837	77.7956	1		Protein HEG homolog 1 OS=Homo sapiens GN=HEG1 PE=1 SV=3 - [HEG1_HUMAN]
O95219	3.33	1	1	450	51.8761	5.98584	8.5177	82560.1	71.7646	1		Sorting nexin-4 OS=Homo sapiens GN=SNX4 PE=1 SV=1 - [SNX4_HUMAN]
Q96IZ5	3.39	1	1	413	47.0701	8.70459	2.29009	94011.2	64.9761	1		RNA-binding protein 41 OS=Homo sapiens GN=RBM41 PE=1 SV=2 - [RBM41_HUMAN]
A6NCS4	4.98	1	1	301	32.1013	9.87646	5.74322	86335.1	63.9091	1		Homeobox protein Nkx-2.6 OS=Homo sapiens GN=NKX2-6 PE=2 SV=1 - [NKX26_HUMAN]
Q9H583	0.51	1	1	2144	242.215	6.53662	9.82709	67100.9	63.1821	1		HEAT repeat-containing protein 1 OS=Homo sapiens GN=HEATR1 PE=1 SV=3 - [HEAT1_HUMAN]
Q9UHI6	11.41	8	6	824	92.1825	6.94678	43.9475	3.9813e+06	39.2973	6	240.926	Probable ATP-dependent RNA helicase DDX20 OS=Homo sapiens GN=DDX20 PE=1 SV=2 - [DDX20_HUMAN]
P05067	2.86	2	2	770	86.8881	4.81787	18.5161	4.46726e+06	39.232	2	241.892	Amyloid beta A4 protein OS=Homo sapiens GN=APP PE=1 SV=3 - [A4_HUMAN]
Q9Y4R8	5.73	4	4	837	91.6892	5.75732	17.9019	2.42271e+06	36.9508	2	279.911	Telomere length regulation protein TEL2 homolog OS=Homo sapiens GN=TELO2 PE=1 SV=2 - [TELO2_HUMAN]
Q07954	1.36	7	5	4544	504.245	5.38916	37.9675	1.08272e+06	36.0017	5	298.588	Prolow-density lipoprotein receptor-related protein 1 OS=Homo sapiens GN=LRP1 PE=1 SV=1 - [LRP1_HUMAN]
Q3ZAQ7	12.87	2	1	101	11.3469	7.23975	6.05265	2.09034e+06	34.6945	1		Vacuolar ATPase assembly integral membrane protein VMA21 homolog OS=Homo sapiens GN=VMA21 PE=1 SV=1 - [VMA21_HUMAN]
Q6NXR4	6.89	2	2	508	56.8791	7.09326	16.5815	1.91084e+06	31.6076	2	417.93	Uncharacterized protein C8orf41 OS=Homo sapiens GN=C8orf41 PE=1 SV=1 - [CH041_HUMAN]
Q14974	25.8	32	19	876	97.108	4.77979	134.487	1.34395e+08	30.2394	23	127.218	Importin subunit beta-1 OS=Homo sapiens GN=KPNB1 PE=1 SV=2 - [IMB1_HUMAN]
P56937	6.16	2	2	341	38.1818	8.104	5.06988	2.82953e+06	29.5257	2	503.408	3-keto-steroid reductase OS=Homo sapiens GN=HSD17B7 PE=1 SV=1 - [DHB7_HUMAN]
O00410	34.82	89	34	1097	123.55	4.94482	384.668	1.6777e+08	28.8013	63	110.33	Importin-5 OS=Homo sapiens GN=IPO5 PE=1 SV=4 - [IPO5_HUMAN]
Q13535	1.82	5	4	2644	301.172	7.43018	43.8406	1.40956e+06	28.6403	2	548.428	Serine/threonine-protein kinase ATR OS=Homo sapiens GN=ATR PE=1 SV=3 - [ATR_HUMAN]
Q86Y56	6.78	5	5	855	93.4741	6.44287	18.1954	1.79121e+06	26.9707	4	652.526	HEAT repeat-containing protein 2 OS=Homo sapiens GN=HEATR2 PE=1 SV=2 - [HEAT2_HUMAN]
P05161	13.33	2	2	165	17.8763	7.44482	13.5699	7.06896e+06	26.3785	2	696.987	Interferon-induced 17 kDa protein OS=Homo sapiens GN=ISG15 PE=1 SV=5 - [UCRP_HUMAN]
O15061	1.79	2	2	1565	172.663	5.16064	13.9017	2.25324e+06	24.3749	1		Synemin OS=Homo sapiens GN=SYNM PE=1 SV=2 - [SYNEM_HUMAN]
P18827	11.94	3	3	310	32.4419	4.62744	17.5604	328027	22.8471	2	1092.8	Syndecan-1 OS=Homo sapiens GN=SDC1 PE=1 SV=3 - [SDC1_HUMAN]
Q9C0E2	7.91	7	7	1151	130.056	5.04639	26.8074	1.72489e+06	22.0731	5	1224.74	Exportin-4 OS=Homo sapiens GN=XPO4 PE=1 SV=2 - [XPO4_HUMAN]
O94822	3.62	7	5	1766	200.397	6.25244	35.5155	2.92166e+07	22.0636	4	1226.5	RING finger protein 160 OS=Homo sapiens GN=RNF160 PE=1 SV=5 - [RN160_HUMAN]
P00749	7.19	3	3	431	48.4937	8.41162	15.2382	1.64858e+06	21.3833	2	1363.31	Urokinase-type plasminogen activator OS=Homo sapiens GN=PLAU PE=1 SV=1 - [UROK_HUMAN]
P57678	14.56	15	13	1058	119.913	6.0874	50.0887	1.39827e+07	21.0766	11	1432.45	Component of gems 4 OS=Homo sapiens GN=GEMIN4 PE=1 SV=1 - [GEMI4_HUMAN]
O14786	4.23	4	3	923	103.069	5.88428	13.8372	1.98916e+06	19.0511	2	2049.59	Neuropilin-1 OS=Homo sapiens GN=NRP1 PE=1 SV=3 - [NRP1_HUMAN]
Q6AI08	2.54	2	2	1181	128.699	7.03467	16.6009	239549	18.7388	2	2177.8	HEAT repeat-containing protein 6 OS=Homo sapiens GN=HEATR6 PE=1 SV=1 - [HEAT6_HUMAN]
A6NCE7	21.6	2	2	125	14.6187	8.67529	14.8648	360762	18.3858	2	2336.99	Microtubule-associated proteins 1A/1B light chain 3 beta 2 OS=Homo sapiens GN=MAP1LC3B2 PE=2 SV=1 - [MP3B2_HUMAN]
Q9BVC6	9.05	3	2	243	26.1936	10.4771	13.2148	6.85854e+06	17.8739	2	2598.76	Transmembrane protein 109 OS=Homo sapiens GN=TMEM109 PE=1 SV=1 - [TM109_HUMAN]
P55060	28.53	62	27	971	110.346	5.77002	265.469	1.46487e+08	16.9376	44	63.6136	Exportin-2 OS=Homo sapiens GN=CSE1L PE=1 SV=3 - [XPO2_HUMAN]
Q9UIQ6	2.44	2	2	1025	117.274	5.73193	5.03036	135731	16.6127	2	1848.13	Leucyl-cystinyl aminopeptidase OS=Homo sapiens GN=LNPEP PE=1 SV=3 - [LCAP_HUMAN]
Q08AM6	25.7	22	20	782	87.9167	6.12549	82.7526	2.86542e+07	16.2345	14	110.778	Protein VAC14 homolog OS=Homo sapiens GN=VAC14 PE=1 SV=1 - [VAC14_HUMAN]
P05121	21.89	12	8	402	45.031	7.1958	60.0214	4.66393e+07	15.2768	9	68.8549	Plasminogen activator inhibitor 1 OS=Homo sapiens GN=SERPINE1 PE=1 SV=1 - [PAI1_HUMAN]
Q9UBM7	8.63	6	4	475	54.4538	8.70459	23.3565	1.19711e+07	14.3544	2	18.9747	7-dehydrocholesterol reductase OS=Homo sapiens GN=DHCR7 PE=1 SV=1 - [DHCR7_HUMAN]
Q8WUY8	15.05	3	3	206	21.6367	10.7407	9.9781	2.27503e+06	13.7697	3	110.543	N-acetyltransferase 14 OS=Homo sapiens GN=NAT14 PE=1 SV=1 - [NAT14_HUMAN]
Q5VYK3	25.09	61	41	1845	204.16	7.12256	245.615	3.48044e+07	13.2999	49	32.3438	Proteasome-associated protein ECM29 homolog OS=Homo sapiens GN=ECM29 PE=1 SV=2 - [ECM29_HUMAN]
Q13443	7.81	7	5	819	90.4971	7.51807	30.2171	2.87268e+06	12.3444	3	118.817	Disintegrin and metalloproteinase domain-containing protein 9 OS=Homo sapiens GN=ADAM9 PE=1 SV=1 - [ADAM9_HUMAN]
O60645	2.78	2	2	756	86.7898	6.11279	8.36987	996378	11.7962	2	15155.4	Exocyst complex component 3 OS=Homo sapiens GN=EXOC3 PE=1 SV=2 - [EXOC3_HUMAN]
Q9H4G4	16.88	3	2	154	17.2075	9.40771	7.85174	146865	11.5734	2	13031.6	Golgi-associated plant pathogenesis-related protein 1 OS=Homo sapiens GN=GLIPR2 PE=1 SV=3 - [GAPR1_HUMAN]
P61803	19.47	4	2	113	12.4886	7.07861	11.7442	2.0165e+06	10.9206	2	21917.3	Dolichyl-diphosphooligosaccharide--protein glycosyltransferase subunit DAD1 OS=Homo sapiens GN=DAD1 PE=1 SV=3 - [DAD1_HUMAN]
O95166	18.8	3	2	117	13.9093	8.79248	9.62459	5.75262e+06	10.5369	1		Gamma-aminobutyric acid receptor-associated protein OS=Homo sapiens GN=GABARAP PE=1 SV=1 - [GBRAP_HUMAN]
Q6UW68	20.11	3	3	189	21.1839	8.6167	10.7935	1.72856e+06	10.2191	2	8.23734	Transmembrane protein 205 OS=Homo sapiens GN=TMEM205 PE=1 SV=1 - [TM205_HUMAN]
Q6P2C0	2.62	2	1	686	77.3283	6.39209	2.21232	7.56851e+07	9.75244	1		WD repeat-containing protein 93 OS=Homo sapiens GN=WDR93 PE=2 SV=1 - [WDR93_HUMAN]
Q9UKR5	6.43	1	1	140	15.8535	9.83252	3.88758	3.04214e+06	9.47684	1		Probable ergosterol biosynthetic protein 28 OS=Homo sapiens GN=C14orf1 PE=1 SV=1 - [ERG28_HUMAN]
Q96AQ6	1.5	3	1	731	80.5941	5.32568	8.57035	1.43899e+06	9.37024	2	47386.6	Pre-B-cell leukemia transcription factor-interacting protein 1 OS=Homo sapiens GN=PBXIP1 PE=1 SV=1 - [PBIP1_HUMAN]
Q96QK1	21.61	20	14	796	91.6489	5.49072	100.55	4.3605e+07	9.15933	17	20.7079	Vacuolar protein sorting-associated protein 35 OS=Homo sapiens GN=VPS35 PE=1 SV=2 - [VPS35_HUMAN]
Q6R327	10.66	15	15	1708	192.097	7.47412	83.3381	4.07625e+06	7.92786	13	30.221	Rapamycin-insensitive companion of mTOR OS=Homo sapiens GN=RICTOR PE=1 SV=1 - [RICTR_HUMAN]
P07602	17.37	10	8	524	58.0739	5.17334	38.4222	6.31582e+06	7.59131	7	609.903	Proactivator polypeptide OS=Homo sapiens GN=PSAP PE=1 SV=2 - [SAP_HUMAN]
O14980	20.54	25	18	1071	123.306	6.06201	125.507	2.5979e+07	7.58998	21	23.8249	Exportin-1 OS=Homo sapiens GN=XPO1 PE=1 SV=1 - [XPO1_HUMAN]
Q9NX76	6.01	2	1	183	20.4055	5.2876	5.12826	845090	7.36725	1		CKLF-like MARVEL transmembrane domain-containing protein 6 OS=Homo sapiens GN=CMTM6 PE=1 SV=1 - [CKLF6_HUMAN]
Q86VS8	11.98	6	6	718	83.0744	5.17334	30.0114	2.41351e+06	7.12861	4	8.06109	Protein Hook homolog 3 OS=Homo sapiens GN=HOOK3 PE=1 SV=2 - [HOOK3_HUMAN]
Q9UBQ0	36.81	7	5	182	20.4927	6.78564	25.1916	1.50491e+07	6.97999	5	18.4587	Vacuolar protein sorting-associated protein 29 OS=Homo sapiens GN=VPS29 PE=1 SV=1 - [VPS29_HUMAN]
P11166	1.63	2	1	492	54.0485	8.71924	8.51375	9.00158e+06	6.66678	2	12.8034	Solute carrier family 2, facilitated glucose transporter member 1 OS=Homo sapiens GN=SLC2A1 PE=1 SV=2 - [GTR1_HUMAN]
Q9BPZ7	2.68	1	1	522	59.086	7.54736	8.45832	3.45356e+06	6.61301	1		Target of rapamycin complex 2 subunit MAPKAP1 OS=Homo sapiens GN=MAPKAP1 PE=1 SV=2 - [SIN1_HUMAN]
Q16637	3.06	1	1	294	31.8285	6.55127	11.2879	7.74727e+06	6.51175	1		Survival motor neuron protein OS=Homo sapiens GN=SMN1 PE=1 SV=1 - [SMN_HUMAN]
Q9UIA9	9.29	9	9	1087	123.828	6.31592	43.0722	2.85357e+06	6.38813	8	27.0507	Exportin-7 OS=Homo sapiens GN=XPO7 PE=1 SV=3 - [XPO7_HUMAN]
Q96EY5	20.51	3	3	273	28.7647	8.90967	12.4607	3.17718e+06	6.20168	2	34795.9	Multivesicular body subunit 12A OS=Homo sapiens GN=FAM125A PE=1 SV=1 - [F125A_HUMAN]
P01893	13.26	7	3	362	40.8241	6.30322	26.8519	4.08193e+06	6.1386	1		Putative HLA class I histocompatibility antigen, alpha chain H OS=Homo sapiens GN=HLA-H PE=5 SV=2 - [HLAH_HUMAN]
Q7Z3U7	8.5	13	13	1718	190.365	6.1001	52.1238	5.37296e+06	5.35543	12	16.4892	Protein MON2 homolog OS=Homo sapiens GN=MON2 PE=1 SV=2 - [MON2_HUMAN]
O15260	3.72	1	1	269	30.3738	7.78174	2.47552	461948	5.26004	1		Surfeit locus protein 4 OS=Homo sapiens GN=SURF4 PE=1 SV=3 - [SURF4_HUMAN]
Q96P70	14.99	19	14	1041	115.889	4.80518	70.4372	1.10489e+07	5.1335	12	21.8551	Importin-9 OS=Homo sapiens GN=IPO9 PE=1 SV=3 - [IPO9_HUMAN]
Q8NBX0	3.03	1	1	429	47.1215	9.14404	3.88903	4.38394e+06	5.01041	1		Probable saccharopine dehydrogenase OS=Homo sapiens GN=SCCPDH PE=1 SV=1 - [SCPDH_HUMAN]
Q13724	6.81	6	5	837	91.8606	8.89502	20.732	2.75508e+06	4.69584	5	13.8984	Mannosyl-oligosaccharide glucosidase OS=Homo sapiens GN=MOGS PE=1 SV=5 - [MOGS_HUMAN]
Q15836	17	1	1	100	11.302	8.79248	4.86511	855132	4.55533	1		Vesicle-associated membrane protein 3 OS=Homo sapiens GN=VAMP3 PE=1 SV=3 - [VAMP3_HUMAN]
P24390	5.19	1	1	212	24.526	8.6167	2.57709	1.5333e+06	4.50239	1		ER lumen protein retaining receptor 1 OS=Homo sapiens GN=KDELR1 PE=1 SV=1 - [ERD21_HUMAN]
P50851	8.49	25	20	2863	318.959	5.61768	105.683	2.29015e+06	4.49837	17	66.64	Lipopolysaccharide-responsive and beige-like anchor protein OS=Homo sapiens GN=LRBA PE=1 SV=3 - [LRBA_HUMAN]
Q8IZ07	2.2	1	1	590	67.5768	5.021	4.53683	445777	4.39416	1		Ankyrin repeat domain-containing protein 13A OS=Homo sapiens GN=ANKRD13A PE=1 SV=3 - [AN13A_HUMAN]
Q92538	3.98	6	5	1859	206.315	5.73193	27.4474	354394	4.18372	4	23.4747	Golgi-specific brefeldin A-resistance guanine nucleotide exchange factor 1 OS=Homo sapiens GN=GBF1 PE=1 SV=2 - [GBF1_HUMAN]
O15427	12.47	9	5	465	49.4369	7.95752	33.4627	1.56277e+07	4.10733	7	15.7164	Monocarboxylate transporter 4 OS=Homo sapiens GN=SLC16A3 PE=1 SV=1 - [MOT4_HUMAN]
O95373	9.06	9	9	1038	119.44	4.81787	44.0874	5.72403e+06	3.82242	6	7.97102	Importin-7 OS=Homo sapiens GN=IPO7 PE=1 SV=1 - [IPO7_HUMAN]
O15397	3.38	3	3	1037	119.861	5.16064	11.2777	708543	3.69022	1		Importin-8 OS=Homo sapiens GN=IPO8 PE=1 SV=2 - [IPO8_HUMAN]
O95183	28.45	6	3	116	12.7967	7.85498	36.8581	1.06281e+06	3.58579	3	80.6635	Vesicle-associated membrane protein 5 OS=Homo sapiens GN=VAMP5 PE=1 SV=1 - [VAMP5_HUMAN]
P08107	30.58	46	19	641	70.009	5.65576	166.412	1.56944e+08	3.50098	16	14.9995	Heat shock 70 kDa protein 1 OS=Homo sapiens GN=HSPA1A PE=1 SV=5 - [HSP71_HUMAN]
Q5BJD5	6.53	1	1	291	32.4924	9.5835	3.45337	2.60476e+06	3.38526	1		Transmembrane protein 41B OS=Homo sapiens GN=TMEM41B PE=1 SV=1 - [TM41B_HUMAN]
P30405	12.56	2	2	207	22.0262	9.37842	11.6629	1.15249e+06	3.31581	2	2.15849	Peptidyl-prolyl cis-trans isomerase, mitochondrial OS=Homo sapiens GN=PPIF PE=1 SV=1 - [PPIF_HUMAN]
Q15005	7.08	2	2	226	24.9867	8.47021	6.45284	4.3491e+06	3.29676	1		Signal peptidase complex subunit 2 OS=Homo sapiens GN=SPCS2 PE=1 SV=3 - [SPCS2_HUMAN]
P51153	12.81	2	2	203	22.7597	9.18799	14.3074	42143.7	3.28325	1		Ras-related protein Rab-13 OS=Homo sapiens GN=RAB13 PE=1 SV=1 - [RAB13_HUMAN]
Q86SJ2	3.26	1	1	522	57.8965	8.39697	2.65964	423907	3.20152	1		Amphoterin-induced protein 2 OS=Homo sapiens GN=AMIGO2 PE=1 SV=1 - [AMGO2_HUMAN]
Q9BU23	4.38	4	2	707	79.6475	10.0962	18.87	1.09798e+06	3.18981	2	2.96481	Lipase maturation factor 2 OS=Homo sapiens GN=LMF2 PE=2 SV=2 - [LMF2_HUMAN]
P78527	20.18	113	79	4128	468.788	7.12256	460.63	3.71332e+07	3.17925	81	22.667	DNA-dependent protein kinase catalytic subunit OS=Homo sapiens GN=PRKDC PE=1 SV=3 - [PRKDC_HUMAN]
Q9HC38	3.51	1	1	313	34.7713	5.60498	3.28327	7.68096e+06	3.15837	1		Glyoxalase domain-containing protein 4 OS=Homo sapiens GN=GLOD4 PE=1 SV=1 - [GLOD4_HUMAN]
O00622	24.93	15	8	381	41.9983	8.20654	60.7739	1.40764e+07	3.12764	10	43.5054	Protein CYR61 OS=Homo sapiens GN=CYR61 PE=1 SV=1 - [CYR61_HUMAN]
P04075	42.86	18	12	364	39.3953	8.08936	82.6908	9.11325e+07	3.11665	12	28.0746	Fructose-bisphosphate aldolase A OS=Homo sapiens GN=ALDOA PE=1 SV=2 - [ALDOA_HUMAN]
P57088	8.91	2	2	247	27.9598	9.70068	8.04791	8.36044e+06	3.057	2	26.6543	Transmembrane protein 33 OS=Homo sapiens GN=TMEM33 PE=1 SV=2 - [TMM33_HUMAN]
P08253	3.94	2	2	660	73.8347	5.46533	5.34894	894331	3.01991	2	11.82	72 kDa type IV collagenase OS=Homo sapiens GN=MMP2 PE=1 SV=2 - [MMP2_HUMAN]
P55854	11.65	3	1	103	11.6297	5.49072	10.1083	1.25865e+06	2.99583	3	16.6365	Small ubiquitin-related modifier 3 OS=Homo sapiens GN=SUMO3 PE=1 SV=2 - [SUMO3_HUMAN]
P16070	5.53	8	3	742	81.5034	5.32568	29.9605	1.69234e+06	2.97704	6	50.5184	CD44 antigen OS=Homo sapiens GN=CD44 PE=1 SV=2 - [CD44_HUMAN]
O95197	1.07	1	1	1032	112.541	4.95752	7.84712	573471	2.92358	1		Reticulon-3 OS=Homo sapiens GN=RTN3 PE=1 SV=2 - [RTN3_HUMAN]
P67812	18.99	4	4	179	20.6121	9.48096	16.4113	2.2823e+06	2.89375	3	22.2447	Signal peptidase complex catalytic subunit SEC11A OS=Homo sapiens GN=SEC11A PE=1 SV=1 - [SC11A_HUMAN]
P06756	0.86	1	1	1048	115.964	5.68115	6.29078	557616	2.84991	1		Integrin alpha-V OS=Homo sapiens GN=ITGAV PE=1 SV=2 - [ITAV_HUMAN]
Q14393	6.8	5	4	721	79.6252	6.21436	20.659	1.139e+06	2.82167	4	56.5588	Growth arrest-specific protein 6 OS=Homo sapiens GN=GAS6 PE=1 SV=2 - [GAS6_HUMAN]
Q9BQB6	7.98	2	1	163	18.2225	9.36377	6.61768	2.96041e+06	2.81138	1		Vitamin K epoxide reductase complex subunit 1 OS=Homo sapiens GN=VKORC1 PE=1 SV=1 - [VKOR1_HUMAN]
O00471	11.72	8	7	708	81.8008	6.7124	29.6041	2.72323e+06	2.73045	8	13.9271	Exocyst complex component 5 OS=Homo sapiens GN=EXOC5 PE=1 SV=1 - [EXOC5_HUMAN]
Q9NZ01	3.9	1	1	308	36.0108	9.45166	5.53551	4.0225e+06	2.70916	1		Synaptic glycoprotein SC2 OS=Homo sapiens GN=GPSN2 PE=1 SV=1 - [GPSN2_HUMAN]
P51572	6.5	2	1	246	27.974	8.44092	7.64032	6.71942e+06	2.66648	2	128.491	B-cell receptor-associated protein 31 OS=Homo sapiens GN=BCAP31 PE=1 SV=3 - [BAP31_HUMAN]
Q9UPT5	17.82	11	11	735	83.3301	6.78564	44.3524	2.50179e+06	2.63013	11	13.6826	Exocyst complex component 7 OS=Homo sapiens GN=EXOC7 PE=1 SV=3 - [EXOC7_HUMAN]
O75146	0.94	1	1	1068	119.315	6.66846	6.38056	271419	2.55315	1		Huntingtin-interacting protein 1-related protein OS=Homo sapiens GN=HIP1R PE=1 SV=2 - [HIP1R_HUMAN]
P23634	6.2	10	6	1241	137.833	6.59521	48.3066	1.69085e+06	2.54023	1		Plasma membrane calcium-transporting ATPase 4 OS=Homo sapiens GN=ATP2B4 PE=1 SV=2 - [AT2B4_HUMAN]
P49754	1.29	1	1	854	98.5031	5.84619	4.45213	729960	2.49766	1		Vacuolar protein sorting-associated protein 41 homolog OS=Homo sapiens GN=VPS41 PE=2 SV=3 - [VPS41_HUMAN]
P40763	18.83	14	10	770	88.0114	6.30322	69.5709	8.98964e+06	2.47667	11	20.9276	Signal transducer and activator of transcription 3 OS=Homo sapiens GN=STAT3 PE=1 SV=2 - [STAT3_HUMAN]
P62988	69.74	53	6	76	8.55962	7.25439	203.532	1.71813e+08	2.44535	24	62.0331	Ubiquitin OS=Homo sapiens GN=RPS27A PE=1 SV=1 - [UBIQ_HUMAN]
Q96T76	5.73	6	4	1030	113.217	6.354	37.6281	1.31105e+06	2.42702	3	1.67902	MMS19 nucleotide excision repair protein homolog OS=Homo sapiens GN=MMS19 PE=1 SV=2 - [MMS19_HUMAN]
P11142	39.78	109	26	646	70.8542	5.51611	417.123	2.42238e+08	2.41067	56	16.977	Heat shock cognate 71 kDa protein OS=Homo sapiens GN=HSPA8 PE=1 SV=1 - [HSP7C_HUMAN]
P49815	0.55	1	1	1807	200.622	7.37158	13.3326	824984	2.36939	1		Tuberin OS=Homo sapiens GN=TSC2 PE=1 SV=1 - [TSC2_HUMAN]
Q9UHN6	1.95	2	2	1383	154.276	8.14795	17.2005	379563	2.35607	2	58.59	Transmembrane protein 2 OS=Homo sapiens GN=TMEM2 PE=1 SV=1 - [TMEM2_HUMAN]
Q92896	3.73	5	4	1179	134.464	6.90283	36.8264	1.38626e+06	2.33769	3	17.4821	Golgi apparatus protein 1 OS=Homo sapiens GN=GLG1 PE=1 SV=2 - [GSLG1_HUMAN]
P18084	1.38	1	1	799	87.9962	6.06201	2.23928	620593	2.3264	1		Integrin beta-5 OS=Homo sapiens GN=ITGB5 PE=2 SV=1 - [ITB5_HUMAN]
Q9HAV4	2.91	5	3	1204	136.222	5.79541	30.0376	453054	2.29289	3	3.28143	Exportin-5 OS=Homo sapiens GN=XPO5 PE=1 SV=1 - [XPO5_HUMAN]
O43493	2.92	1	1	480	51.0824	5.73193	4.3611	162873	2.27017	1		Trans-Golgi network integral membrane protein 2 OS=Homo sapiens GN=TGOLN2 PE=1 SV=2 - [TGON2_HUMAN]
P50281	11.68	10	7	582	65.8419	7.76709	31.4174	6.12564e+06	2.2655	9	567.148	Matrix metalloproteinase-14 OS=Homo sapiens GN=MMP14 PE=1 SV=2 - [MMP14_HUMAN]
P56134	13.83	1	1	94	10.9107	9.67139	2.62344	234576	2.25783	1		ATP synthase subunit f, mitochondrial OS=Homo sapiens GN=ATP5J2 PE=1 SV=3 - [ATPK_HUMAN]
Q9UBI6	15.28	1	1	72	8.00117	8.96826	2.21992	1915590	2.25564	1		Guanine nucleotide-binding protein G(I)/G(S)/G(O) subunit gamma-12 OS=Homo sapiens GN=GNG12 PE=1 SV=3 - [GBG12_HUMAN]
Q9Y3E5	18.44	2	2	179	19.181	8.73389	6.44486	611341	2.24435	1		Peptidyl-tRNA hydrolase 2, mitochondrial OS=Homo sapiens GN=PTRH2 PE=1 SV=1 - [PTH2_HUMAN]
Q16270	6.03	1	1	282	29.1114	7.89893	10.4179	852646	2.23979	1		Insulin-like growth factor-binding protein 7 OS=Homo sapiens GN=IGFBP7 PE=1 SV=1 - [IBP7_HUMAN]
Q9HD20	5.73	7	6	1204	132.87	8.1333	36.0356	1.6718e+06	2.23031	5	9.67821	Probable cation-transporting ATPase 13A1 OS=Homo sapiens GN=ATP13A1 PE=1 SV=2 - [AT131_HUMAN]
P59998	39.88	14	7	168	19.6543	8.42627	51.3246	3.84985e+07	2.21893	9	19.4682	Actin-related protein 2/3 complex subunit 4 OS=Homo sapiens GN=ARPC4 PE=1 SV=3 - [ARPC4_HUMAN]
P36542	7.38	2	2	298	32.9753	9.21729	7.23618	4.75235e+06	2.21282	2	24.5835	ATP synthase subunit gamma, mitochondrial OS=Homo sapiens GN=ATP5C1 PE=1 SV=1 - [ATPG_HUMAN]
Q16706	3.85	3	3	1144	131.057	7.57666	21.8202	611214	2.18575	3	0.442051	Alpha-mannosidase 2 OS=Homo sapiens GN=MAN2A1 PE=1 SV=2 - [MA2A1_HUMAN]
O14981	2.27	5	3	1849	206.756	6.52197	21.2686	316850	2.17173	3	6.60102	TATA-binding protein-associated factor 172 OS=Homo sapiens GN=BTAF1 PE=1 SV=2 - [BTAF1_HUMAN]
P21399	1.57	1	1	889	98.3366	6.68311	5.8786	318633	2.16629	1		Cytoplasmic aconitate hydratase OS=Homo sapiens GN=ACO1 PE=1 SV=3 - [ACOC_HUMAN]
Q96A26	7.14	1	1	154	17.3312	9.77393	2.3733	503383	2.16381	1		UPF0389 protein FAM162A OS=Homo sapiens GN=FAM162A PE=1 SV=2 - [F162A_HUMAN]
Q9UBB6	5.21	4	3	729	78.8136	5.47803	20.62	1.13217e+06	2.15681	3	31.6764	Neurochondrin OS=Homo sapiens GN=NCDN PE=1 SV=1 - [NCDN_HUMAN]
Q8TEX9	3.24	3	3	1081	118.64	4.95752	18.2875	1.15855e+06	2.14602	3	55.9945	Importin-4 OS=Homo sapiens GN=IPO4 PE=1 SV=2 - [IPO4_HUMAN]
O75396	20	3	3	215	24.7248	8.51416	10.3337	3.07667e+06	2.08555	2	10.3489	Vesicle-trafficking protein SEC22b OS=Homo sapiens GN=SEC22B PE=1 SV=3 - [SC22B_HUMAN]
Q9H3U1	10.7	9	8	944	103.011	6.07471	34.0068	4.66548e+06	2.07598	6	26.3379	Protein unc-45 homolog A OS=Homo sapiens GN=UNC45A PE=1 SV=1 - [UN45A_HUMAN]
P17066	12.6	25	8	643	70.9842	6.13818	95.2791	1.83546e+08	2.06687	2	1.65844	Heat shock 70 kDa protein 6 OS=Homo sapiens GN=HSPA6 PE=1 SV=2 - [HSP76_HUMAN]
P49755	21.46	7	5	219	24.96	7.44482	23.8444	2.33184e+06	2.05831	5	20.4177	Transmembrane emp24 domain-containing protein 10 OS=Homo sapiens GN=TMED10 PE=1 SV=2 - [TMEDA_HUMAN]
P30049	8.33	1	1	168	17.4792	5.49072	10.9885	245834	2.02743	1		ATP synthase subunit delta, mitochondrial OS=Homo sapiens GN=ATP5D PE=1 SV=2 - [ATPD_HUMAN]
P10620	27.1	9	4	155	17.5872	9.39307	34.4684	3.98292e+06	1.99935	5	31.2814	Microsomal glutathione S-transferase 1 OS=Homo sapiens GN=MGST1 PE=1 SV=1 - [MGST1_HUMAN]
Q76G19	1.69	3	1	769	86.1173	6.12549	8.72539	826468290	1.94918	3	6.34125	PDZ domain-containing protein 4 OS=Homo sapiens GN=PDZD4 PE=2 SV=1 - [PDZD4_HUMAN]
O43854	2.08	1	1	480	53.73	7.28369	2.48436	2.67897e+06	1.94674	1		EGF-like repeat and discoidin I-like domain-containing protein 3 OS=Homo sapiens GN=EDIL3 PE=1 SV=1 - [EDIL3_HUMAN]
Q8IXB1	6.31	4	4	793	91.0213	7.18115	23.5767	3.19432e+06	1.93287	3	16.8908	DnaJ homolog subfamily C member 10 OS=Homo sapiens GN=DNAJC10 PE=1 SV=2 - [DJC10_HUMAN]
P05556	5.26	5	4	798	88.357	5.38916	20.547	3.67562e+06	1.91553	4	34.2093	Integrin beta-1 OS=Homo sapiens GN=ITGB1 PE=1 SV=2 - [ITB1_HUMAN]
O00186	1.69	1	1	592	67.7208	7.79639	11.65	476850	1.90922	1		Syntaxin-binding protein 3 OS=Homo sapiens GN=STXBP3 PE=1 SV=2 - [STXB3_HUMAN]
P06576	29.87	16	10	529	56.5246	5.40186	63.3146	3.27152e+07	1.86547	7	19.2653	ATP synthase subunit beta, mitochondrial OS=Homo sapiens GN=ATP5B PE=1 SV=3 - [ATPB_HUMAN]
P05023	5.77	6	4	1023	112.824	5.49072	33.5858	1.75577e+06	1.84415	4	21.5548	Sodium/potassium-transporting ATPase subunit alpha-1 OS=Homo sapiens GN=ATP1A1 PE=1 SV=1 - [AT1A1_HUMAN]
Q8N474	3.82	1	1	314	35.3621	8.85107	2.84241	263687	1.80578	1		Secreted frizzled-related protein 1 OS=Homo sapiens GN=SFRP1 PE=1 SV=1 - [SFRP1_HUMAN]
P26006	4.32	5	4	1066	118.622	7.03467	31.3902	2.26509e+06	1.79937	3	5.69107	Integrin alpha-3 OS=Homo sapiens GN=ITGA3 PE=1 SV=3 - [ITA3_HUMAN]
O95573	20.14	17	12	720	80.3683	8.38232	56.4686	6.89089e+06	1.79496	9	24.1117	Long-chain-fatty-acid--CoA ligase 3 OS=Homo sapiens GN=ACSL3 PE=1 SV=3 - [ACSL3_HUMAN]
P24539	12.11	5	3	256	28.8903	9.36377	16.6624	2.94346e+06	1.78412	2	36.1839	ATP synthase subunit b, mitochondrial OS=Homo sapiens GN=ATP5F1 PE=1 SV=2 - [AT5F1_HUMAN]
Q8NCM8	1.25	5	5	4307	492.283	6.52197	33.5675	477113	1.78296	4	19.4039	Cytoplasmic dynein 2 heavy chain 1 OS=Homo sapiens GN=DYNC2H1 PE=1 SV=3 - [DYHC2_HUMAN]
P25705	13.92	8	6	553	59.7136	9.12939	33.4362	1.62034e+07	1.7727	5	32.8171	ATP synthase subunit alpha, mitochondrial OS=Homo sapiens GN=ATP5A1 PE=1 SV=1 - [ATPA_HUMAN]
Q86XL3	4.37	4	3	938	104.057	6.99072	14.5498	1.1147e+06	1.7664	2	388.963	Ankyrin repeat and LEM domain-containing protein 2 OS=Homo sapiens GN=ANKLE2 PE=1 SV=3 - [ANKL2_HUMAN]
Q15021	2.93	5	3	1401	157.069	6.56592	26.675	270593	1.7612	3	3.20128	Condensin complex subunit 1 OS=Homo sapiens GN=NCAPD2 PE=1 SV=2 - [CND1_HUMAN]
Q9Y6A9	17.65	4	2	102	11.7971	9.30518	12.8224	655362	1.75748	2	17.6264	Signal peptidase complex subunit 1 OS=Homo sapiens GN=SPCS1 PE=1 SV=2 - [SPCS1_HUMAN]
P62826	27.31	7	4	216	24.4076	7.48877	25.0519	2.31464e+07	1.75714	5	2.93312	GTP-binding nuclear protein Ran OS=Homo sapiens GN=RAN PE=1 SV=3 - [RAN_HUMAN]
P53007	3.54	1	1	311	33.991	9.89111	6.99068	804774	1.7452	1		Tricarboxylate transport protein, mitochondrial OS=Homo sapiens GN=SLC25A1 PE=1 SV=2 - [TXTP_HUMAN]
Q9UI26	5.33	5	4	975	112.463	5.24951	22.1178	1.44669e+06	1.7438	3	2.53524	Importin-11 OS=Homo sapiens GN=IPO11 PE=1 SV=1 - [IPO11_HUMAN]
Q7L2E3	1.01	1	1	1194	133.855	8.77783	6.3256	221702	1.74168	1		Putative ATP-dependent RNA helicase DHX30 OS=Homo sapiens GN=DHX30 PE=1 SV=1 - [DHX30_HUMAN]
Q96IX5	17.24	2	1	58	6.45337	9.75928	5.53381	3.16719e+06	1.71273	1		Up-regulated during skeletal muscle growth protein 5 OS=Homo sapiens GN=USMG5 PE=1 SV=1 - [USMG5_HUMAN]
O95394	4.43	2	2	542	59.8143	6.25244	14.9153	7.30481e+06	1.70212	2	25.748	Phosphoacetylglucosamine mutase OS=Homo sapiens GN=PGM3 PE=1 SV=1 - [AGM1_HUMAN]
O75964	34.95	8	4	103	11.4212	9.64209	22.0172	2.87347e+06	1.6845	5	3.72415	ATP synthase subunit g, mitochondrial OS=Homo sapiens GN=ATP5L PE=1 SV=3 - [ATP5L_HUMAN]
O15355	7.51	4	3	546	59.2347	4.36084	20.4462	830584	1.6807	1		Protein phosphatase 1G OS=Homo sapiens GN=PPM1G PE=1 SV=1 - [PPM1G_HUMAN]
O15155	27.97	4	3	118	13.2808	9.05615	13.0135	2.58203e+06	1.67624	3	1.08984	BET1 homolog OS=Homo sapiens GN=BET1 PE=1 SV=1 - [BET1_HUMAN]
Q13444	1.23	1	1	814	87.6603	6.48096	2.75045	682358	1.66289	1		Disintegrin and metalloproteinase domain-containing protein 15 OS=Homo sapiens GN=ADAM15 PE=1 SV=2 - [ADA15_HUMAN]
Q96A65	14.17	14	10	974	110.429	6.49365	48.2637	1.89164e+06	1.62245	9	10.8079	Exocyst complex component 4 OS=Homo sapiens GN=EXOC4 PE=1 SV=1 - [EXOC4_HUMAN]
Q9UNL2	7.57	2	1	185	21.0672	9.61279	5.67729	195627	1.61199	1		Translocon-associated protein subunit gamma OS=Homo sapiens GN=SSR3 PE=1 SV=1 - [SSRG_HUMAN]
A7E2V4	0.65	1	1	1837	197.173	6.80029	5.16062	505888	1.59961	1		Zinc finger SWIM domain-containing protein KIAA0913 OS=Homo sapiens GN=KIAA0913 PE=1 SV=1 - [K0913_HUMAN]
Q96Q77	6.95	1	1	187	21.8595	4.66553	10.9714	820469	1.58973	1		Calcium and integrin-binding family member 3 OS=Homo sapiens GN=CIB3 PE=2 SV=2 - [CIB3_HUMAN]
P19022	3.64	2	2	906	99.7473	4.80518	21.0962	2.91759e+07	1.58937	2	189.994	Cadherin-2 OS=Homo sapiens GN=CDH2 PE=1 SV=4 - [CADH2_HUMAN]
P29317	19.57	23	16	976	108.197	6.22705	87.7832	8.62276e+06	1.56003	16	15.0683	Ephrin type-A receptor 2 OS=Homo sapiens GN=EPHA2 PE=1 SV=2 - [EPHA2_HUMAN]
Q9HCE0	4.15	11	9	2579	292.293	6.43018	45.0367	1.62619e+06	1.55726	8	30.1485	UPF0493 protein KIAA1632 OS=Homo sapiens GN=KIAA1632 PE=2 SV=2 - [K1632_HUMAN]
Q13563	4.86	6	4	968	109.622	5.69385	20.6328	1.58821e+06	1.54334	4	13.7847	Polycystin-2 OS=Homo sapiens GN=PKD2 PE=1 SV=3 - [PKD2_HUMAN]
Q9UPN7	4.24	4	3	943	103.075	4.62744	17.4854	1.67922e+06	1.523	3	27.6225	Serine/threonine-protein phosphatase 6 regulatory subunit 1 OS=Homo sapiens GN=SAPS1 PE=1 SV=4 - [SAPS1_HUMAN]
Q7Z434	9.44	3	3	540	56.4931	5.51611	10.6178	1.1135e+06	1.48289	3	2.25062	Mitochondrial antiviral-signaling protein OS=Homo sapiens GN=MAVS PE=1 SV=2 - [MAVS_HUMAN]
Q9UL25	10.22	2	2	225	24.3323	7.94287	22.4208	3.92408e+06	1.4777	2	0.12051	Ras-related protein Rab-21 OS=Homo sapiens GN=RAB21 PE=1 SV=3 - [RAB21_HUMAN]
Q7KZF4	14.84	17	11	910	101.934	7.1665	76.0302	2.89081e+06	1.47759	12	18.1202	Staphylococcal nuclease domain-containing protein 1 OS=Homo sapiens GN=SND1 PE=1 SV=1 - [SND1_HUMAN]
Q53GQ0	8.01	2	2	312	34.3022	9.31982	8.93429	4.86624e+06	1.47354	1		Estradiol 17-beta-dehydrogenase 12 OS=Homo sapiens GN=HSD17B12 PE=1 SV=2 - [DHB12_HUMAN]
P08195	14.56	9	6	529	57.9089	5.35107	40.6399	3.63674e+06	1.47203	9	37.0746	4F2 cell-surface antigen heavy chain OS=Homo sapiens GN=SLC3A2 PE=1 SV=2 - [4F2_HUMAN]
P48047	5.16	1	1	213	23.2627	9.96436	6.30022	575002	1.46872	1		ATP synthase subunit O, mitochondrial OS=Homo sapiens GN=ATP5O PE=1 SV=1 - [ATPO_HUMAN]
P16615	8.64	13	8	1042	114.683	5.33838	57.7691	2.71246e+06	1.46868	10	14.6753	Sarcoplasmic/endoplasmic reticulum calcium ATPase 2 OS=Homo sapiens GN=ATP2A2 PE=1 SV=1 - [AT2A2_HUMAN]
Q13586	1.61	1	1	685	77.3753	6.66846	5.83449	626738	1.46725	1		Stromal interaction molecule 1 OS=Homo sapiens GN=STIM1 PE=1 SV=3 - [STIM1_HUMAN]
Q7Z3E5	9.91	8	7	817	91.704	6.20166	29.3143	3.11282e+06	1.46716	7	20.4522	LisH domain-containing protein ARMC9 OS=Homo sapiens GN=ARMC9 PE=2 SV=2 - [ARMC9_HUMAN]
Q9Y3D0	13.5	3	1	163	17.6521	5.18604	13.3709	1.36002e+06	1.46694	1		UPF0195 protein FAM96B OS=Homo sapiens GN=FAM96B PE=1 SV=1 - [FA96B_HUMAN]
P09429	6.98	1	1	215	24.8782	5.74463	9.39243	6.12028e+06	1.45961	1		High mobility group protein B1 OS=Homo sapiens GN=HMGB1 PE=1 SV=3 - [HMGB1_HUMAN]
P62857	34.78	5	3	69	7.8362	10.6968	13.576	1.83418e+06	1.45122	3	0.272106	40S ribosomal protein S28 OS=Homo sapiens GN=RPS28 PE=1 SV=1 - [RS28_HUMAN]
Q9Y2R0	9.43	1	1	106	11.7241	9.59814	4.32193	548770	1.44743	1		Coiled-coil domain-containing protein 56 OS=Homo sapiens GN=CCDC56 PE=1 SV=1 - [CCD56_HUMAN]
P30101	2.18	1	1	505	56.7468	6.354	4.45404	3.81303e+06	1.44284	1		Protein disulfide-isomerase A3 OS=Homo sapiens GN=PDIA3 PE=1 SV=4 - [PDIA3_HUMAN]
Q6P5R6	19.67	4	2	122	14.5976	9.37842	18.3002	923478	1.44194	2	18.1868	60S ribosomal protein L22-like 1 OS=Homo sapiens GN=RPL22L1 PE=1 SV=2 - [RL22L_HUMAN]
Q8NFG4	5.7	2	2	579	64.432	6.22705	10.8734	502472	1.4129	2	19.9864	Folliculin OS=Homo sapiens GN=FLCN PE=1 SV=1 - [FLCN_HUMAN]
P55084	3.8	2	2	474	51.2615	9.40771	7.27873	6.53751e+06	1.40125	2	4.28858	Trifunctional enzyme subunit beta, mitochondrial OS=Homo sapiens GN=HADHB PE=1 SV=3 - [ECHB_HUMAN]
Q9UKM7	1.43	2	1	699	79.5298	7.72314	4.75921	819691	1.40042	1		Endoplasmic reticulum mannosyl-oligosaccharide 1,2-alpha-mannosidase OS=Homo sapiens GN=MAN1B1 PE=1 SV=2 - [MA1B1_HUMAN]
Q96FQ6	26.21	6	3	103	11.794	6.78564	31.1358	1.55613e+06	1.38831	3	5.87941	Protein S100-A16 OS=Homo sapiens GN=S100A16 PE=1 SV=1 - [S10AG_HUMAN]
P51571	13.87	3	2	173	18.9866	6.15088	16.9078	252584	1.3874	1		Translocon-associated protein subunit delta OS=Homo sapiens GN=SSR4 PE=1 SV=1 - [SSRD_HUMAN]
P51148	10.65	3	2	216	23.4678	8.41162	6.89523	6.7709e+06	1.38397	1		Ras-related protein Rab-5C OS=Homo sapiens GN=RAB5C PE=1 SV=2 - [RAB5C_HUMAN]
P40938	3.93	1	1	356	40.5299	8.33838	2.25095	558669	1.37879	1		Replication factor C subunit 3 OS=Homo sapiens GN=RFC3 PE=1 SV=2 - [RFC3_HUMAN]
P38646	38.44	55	23	679	73.6348	6.16357	199.652	7.58031e+07	1.37825	33	11.9365	Stress-70 protein, mitochondrial OS=Homo sapiens GN=HSPA9 PE=1 SV=2 - [GRP75_HUMAN]
P11021	43.58	99	29	654	72.2884	5.16064	401.12	1.85376e+08	1.37448	53	15.4197	78 kDa glucose-regulated protein OS=Homo sapiens GN=HSPA5 PE=1 SV=2 - [GRP78_HUMAN]
P33527	1.18	2	2	1531	171.451	7.10791	10.1631	386921	1.36539	2	10.9152	Multidrug resistance-associated protein 1 OS=Homo sapiens GN=ABCC1 PE=1 SV=2 - [MRP1_HUMAN]
O60664	5.99	4	2	434	47.0179	5.43994	22.8904	3.7667e+06	1.36276	2	26.7238	Mannose-6-phosphate receptor-binding protein 1 OS=Homo sapiens GN=M6PRBP1 PE=1 SV=2 - [M6PBP_HUMAN]
Q16775	46.92	20	11	260	28.8416	7.32764	73.5925	54087401	1.34809	13	11.5888	Hydroxyacylglutathione hydrolase OS=Homo sapiens GN=HAGH PE=1 SV=1 - [GLO2_HUMAN]
P46060	12.44	8	6	587	63.5023	4.67822	28.961	1.94378e+06	1.34729	6	11.78	Ran GTPase-activating protein 1 OS=Homo sapiens GN=RANGAP1 PE=1 SV=1 - [RAGP1_HUMAN]
Q9GZT3	32.11	4	3	109	12.3414	10.2427	10.9525	642299	1.33587	2	4.70871	SRA stem-loop-interacting RNA-binding protein, mitochondrial OS=Homo sapiens GN=SLIRP PE=1 SV=1 - [SLIRP_HUMAN]
Q96MP8	4.5	2	1	289	33.1105	5.90967	5.53506	1.3897e+06	1.33547	2	30.2352	BTB/POZ domain-containing protein KCTD7 OS=Homo sapiens GN=KCTD7 PE=1 SV=1 - [KCTD7_HUMAN]
O00116	12.31	9	7	658	72.8658	7.34229	30.8142	2.60652e+06	1.33256	7	13.4841	Alkyldihydroxyacetonephosphate synthase, peroxisomal OS=Homo sapiens GN=AGPS PE=1 SV=1 - [ADAS_HUMAN]
P04792	4.88	2	1	205	22.7685	6.40479	6.23862	2.82696e+06	1.32708	1		Heat shock protein beta-1 OS=Homo sapiens GN=HSPB1 PE=1 SV=2 - [HSPB1_HUMAN]
Q14847	9.96	8	2	261	29.6982	7.04932	28.8438	8.36146e+06	1.32352	5	35.4941	LIM and SH3 domain protein 1 OS=Homo sapiens GN=LASP1 PE=1 SV=2 - [LASP1_HUMAN]
Q96M96	1.31	1	1	766	86.5714	6.12549	4.31633	708109	1.31918	1		FYVE, RhoGEF and PH domain-containing protein 4 OS=Homo sapiens GN=FGD4 PE=1 SV=2 - [FGD4_HUMAN]
Q9UBX3	3.48	1	1	287	31.2623	9.53955	2.47297	325857	1.31768	1		Mitochondrial dicarboxylate carrier OS=Homo sapiens GN=SLC25A10 PE=1 SV=2 - [DIC_HUMAN]
Q8N4V1	8.4	2	1	131	14.6766	9.15869	5.67297	1.45881e+06	1.31618	1		Membrane magnesium transporter 1 OS=Homo sapiens GN=MMGT1 PE=1 SV=1 - [MMGT1_HUMAN]
P12236	20.47	12	6	298	32.8452	9.74463	63.442	4.15481e+07	1.31184	4	6.2481	ADP/ATP translocase 3 OS=Homo sapiens GN=SLC25A6 PE=1 SV=4 - [ADT3_HUMAN]
O43592	6.55	9	5	962	109.893	5.38916	47.3019	1.69486e+06	1.30641	5	12.9058	Exportin-T OS=Homo sapiens GN=XPOT PE=1 SV=2 - [XPOT_HUMAN]
P61011	3.17	1	1	504	55.6683	8.74854	13.774	751125	1.30301	1		Signal recognition particle 54 kDa protein OS=Homo sapiens GN=SRP54 PE=1 SV=1 - [SRP54_HUMAN]
P04843	16.31	16	8	607	68.5268	6.37939	63.2685	3.29484e+06	1.29306	10	21.6774	Dolichyl-diphosphooligosaccharide--protein glycosyltransferase subunit 1 OS=Homo sapiens GN=RPN1 PE=1 SV=1 - [RPN1_HUMAN]
P40939	15.6	16	10	763	82.9469	9.0415	65.8131	6.72513e+06	1.29054	9	11.737	Trifunctional enzyme subunit alpha, mitochondrial OS=Homo sapiens GN=HADHA PE=1 SV=2 - [ECHA_HUMAN]
Q9NZ08	1.38	1	1	941	107.166	6.45557	20.4684	950620	1.28877	1		Endoplasmic reticulum aminopeptidase 1 OS=Homo sapiens GN=ERAP1 PE=1 SV=3 - [ERAP1_HUMAN]
Q9UK41	22.62	7	4	221	25.4086	5.5415	35.2653	1.08848e+07	1.28326	5	15.8444	Vacuolar protein sorting-associated protein 28 homolog OS=Homo sapiens GN=VPS28 PE=1 SV=1 - [VPS28_HUMAN]
P34932	17.74	21	13	840	94.2712	5.18604	78.6921	3.5282e+06	1.28091	12	22.8218	Heat shock 70 kDa protein 4 OS=Homo sapiens GN=HSPA4 PE=1 SV=4 - [HSP74_HUMAN]
P60468	10.42	2	1	96	9.9681	11.561	8.77361	9.6817e+06	1.27956	1		Protein transport protein Sec61 subunit beta OS=Homo sapiens GN=SEC61B PE=1 SV=2 - [SC61B_HUMAN]
Q9NZM1	22.61	89	41	2061	234.561	6.17627	354.35	1.00579e+07	1.27122	49	23.6658	Myoferlin OS=Homo sapiens GN=MYOF PE=1 SV=1 - [MYOF_HUMAN]
Q9ULV4	9.7	3	3	474	53.2151	7.07861	14.8748	1.00885e+07	1.27082	3	36.9221	Coronin-1C OS=Homo sapiens GN=CORO1C PE=1 SV=1 - [COR1C_HUMAN]
P61764	1.35	1	1	594	67.5259	6.96143	4.41449	1.01966e+06	1.26774	1		Syntaxin-binding protein 1 OS=Homo sapiens GN=STXBP1 PE=1 SV=1 - [STXB1_HUMAN]
Q8N5K1	30.37	4	3	135	15.2685	9.61279	22.5002	679366	1.26552	3	5.50118	CDGSH iron sulfur domain-containing protein 2 OS=Homo sapiens GN=CISD2 PE=1 SV=1 - [CISD2_HUMAN]
Q9NV70	11.19	8	7	894	101.917	6.60986	28.587	2.05543e+06	1.26442	7	23.221	Exocyst complex component 1 OS=Homo sapiens GN=EXOC1 PE=1 SV=4 - [EXOC1_HUMAN]
A6NIZ1	7.61	2	1	184	20.9116	5.47803	6.40858	685178	1.25057	1		Ras-related protein Rap-1b-like protein OS=Homo sapiens PE=2 SV=1 - [RP1BL_HUMAN]
Q8N3C0	1.5	3	3	2202	251.301	7.09326	24.1624	299510	1.24769	3	0.870504	Activating signal cointegrator 1 complex subunit 3 OS=Homo sapiens GN=ASCC3 PE=1 SV=3 - [HELC1_HUMAN]
Q92609	2.26	2	1	795	88.9486	6.53662	14.7287	788089	1.24753	1		TBC1 domain family member 5 OS=Homo sapiens GN=TBC1D5 PE=1 SV=1 - [TBCD5_HUMAN]
P30530	2.93	3	2	887	97.3746	5.2749	11.0141	1.38286e+06	1.24466	2	18.9485	Tyrosine-protein kinase receptor UFO OS=Homo sapiens GN=AXL PE=1 SV=2 - [UFO_HUMAN]
P42704	13.06	18	15	1394	157.805	6.12549	74.1128	1.6004e+06	1.24271	10	13.1268	Leucine-rich PPR motif-containing protein, mitochondrial OS=Homo sapiens GN=LRPPRC PE=1 SV=3 - [LPPRC_HUMAN]
P20020	5.8	10	6	1258	138.668	6.03662	50.7652	1.69085e+06	1.24211	1		Plasma membrane calcium-transporting ATPase 1 OS=Homo sapiens GN=ATP2B1 PE=1 SV=3 - [AT2B1_HUMAN]
O60231	1.15	1	1	1041	119.189	6.80029	5.97479	440623	1.23346	1		Putative pre-mRNA-splicing factor ATP-dependent RNA helicase DHX16 OS=Homo sapiens GN=DHX16 PE=1 SV=2 - [DHX16_HUMAN]
Q8WVM8	2.18	1	1	642	72.3341	6.26514	8.60566	570899	1.22834	1		Sec1 family domain-containing protein 1 OS=Homo sapiens GN=SCFD1 PE=1 SV=4 - [SCFD1_HUMAN]
Q13885	62.7	101	22	445	49.875	4.89404	392.886	5.10077e+08	1.22793	1		Tubulin beta-2A chain OS=Homo sapiens GN=TUBB2A PE=1 SV=1 - [TBB2A_HUMAN]
Q96KP1	3.03	3	2	924	104	6.90283	20.1859	875852	1.22742	2	40.7364	Exocyst complex component 2 OS=Homo sapiens GN=EXOC2 PE=1 SV=1 - [EXOC2_HUMAN]
Q7Z3J2	9.14	9	7	963	109.492	7.21045	37.4377	1.9085e+06	1.20649	7	27.6679	UPF0505 protein C16orf62 OS=Homo sapiens GN=C16orf62 PE=1 SV=2 - [CP062_HUMAN]
Q6UVK1	2.37	6	4	2322	250.342	5.46533	33.8291	457552	1.19869	3	13.4858	Chondroitin sulfate proteoglycan 4 OS=Homo sapiens GN=CSPG4 PE=1 SV=1 - [CSPG4_HUMAN]
Q9P253	7.91	7	6	973	110.116	6.07471	25.738	767501	1.19612	5	22.1012	Vacuolar protein sorting-associated protein 18 homolog OS=Homo sapiens GN=VPS18 PE=1 SV=2 - [VPS18_HUMAN]
Q86VI3	3.62	9	6	1631	184.584	7.6499	42.6031	1.03449e+07	1.19191	2	0.958063	Ras GTPase-activating-like protein IQGAP3 OS=Homo sapiens GN=IQGAP3 PE=1 SV=2 - [IQGA3_HUMAN]
P61586	14.51	3	2	193	21.7541	6.1001	9.04889	779152	1.18907	1		Transforming protein RhoA OS=Homo sapiens GN=RHOA PE=1 SV=1 - [RHOA_HUMAN]
P42356	0.44	1	1	2044	231.17	6.87354	5.57439	329927	1.18876	1		Phosphatidylinositol 4-kinase alpha OS=Homo sapiens GN=PI4KA PE=1 SV=3 - [PI4KA_HUMAN]
A0FGR8	4.78	4	4	921	102.294	9.26123	24.9355	1.43353e+06	1.18865	4	14.1304	Extended synaptotagmin-2 OS=Homo sapiens GN=FAM62B PE=1 SV=1 - [ESYT2_HUMAN]
P28074	19.01	7	4	263	28.4622	6.91748	19.8745	520310	1.18691	3	19.793	Proteasome subunit beta type-5 OS=Homo sapiens GN=PSMB5 PE=1 SV=3 - [PSB5_HUMAN]
Q15262	0.9	2	1	1439	161.998	5.89697	7.98347	154058	1.18329	1		Receptor-type tyrosine-protein phosphatase kappa OS=Homo sapiens GN=PTPRK PE=1 SV=2 - [PTPRK_HUMAN]
P05141	27.52	18	8	298	32.8742	9.74463	82.2678	4.15481e+07	1.17975	4	4.76566	ADP/ATP translocase 2 OS=Homo sapiens GN=SLC25A5 PE=1 SV=6 - [ADT2_HUMAN]
P49748	3.82	2	2	655	70.3454	8.74854	15.1155	791513	1.16848	2	14.4584	Very long-chain specific acyl-CoA dehydrogenase, mitochondrial OS=Homo sapiens GN=ACADVL PE=1 SV=1 - [ACADV_HUMAN]
P62318	31.75	6	3	126	13.9073	10.3159	22.8018	3.73454e+06	1.16181	3	23.3477	Small nuclear ribonucleoprotein Sm D3 OS=Homo sapiens GN=SNRPD3 PE=1 SV=1 - [SMD3_HUMAN]
P23284	50.93	21	9	216	23.7275	9.40771	74.5002	1.85315e+07	1.15609	13	16.0534	Peptidyl-prolyl cis-trans isomerase B OS=Homo sapiens GN=PPIB PE=1 SV=2 - [PPIB_HUMAN]
Q00325	15.75	11	5	362	40.0687	9.37842	43.7059	4.01087e+07	1.1383	8	6.29747	Phosphate carrier protein, mitochondrial OS=Homo sapiens GN=SLC25A3 PE=1 SV=2 - [MPCP_HUMAN]
Q9BPX3	3.74	4	3	1015	114.262	5.59229	16.3209	482346	1.13544	3	43.6111	Condensin complex subunit 3 OS=Homo sapiens GN=NCAPG PE=1 SV=1 - [CND3_HUMAN]
P40227	4.14	2	2	531	57.9876	6.68311	11.8481	7.30701e+06	1.13464	2	11.1685	T-complex protein 1 subunit zeta OS=Homo sapiens GN=CCT6A PE=1 SV=3 - [TCPZ_HUMAN]
O75815	1.45	1	1	825	92.5068	7.95752	9.67075	654205	1.13367	1		Breast cancer anti-estrogen resistance protein 3 OS=Homo sapiens GN=BCAR3 PE=1 SV=1 - [BCAR3_HUMAN]
P00533	1.82	3	2	1210	134.19	6.68311	16.1305	1.23361e+06	1.12631	2	15.9441	Epidermal growth factor receptor OS=Homo sapiens GN=EGFR PE=1 SV=2 - [EGFR_HUMAN]
Q15386	3.05	3	3	1083	123.844	6.7124	10.8821	416510	1.12161	3	25.2033	Ubiquitin-protein ligase E3C OS=Homo sapiens GN=UBE3C PE=1 SV=3 - [UBE3C_HUMAN]
Q8N3P4	0.77	1	1	1428	161.636	5.64307	11.3512	484550	1.12076	1		Vacuolar protein sorting-associated protein 8 homolog OS=Homo sapiens GN=VPS8 PE=1 SV=2 - [VPS8_HUMAN]
P00846	4.42	1	1	226	24.8009	10.0962	5.57909	804628	1.11057	1		ATP synthase subunit a OS=Homo sapiens GN=MT-ATP6 PE=1 SV=1 - [ATP6_HUMAN]
P11717	1.57	5	3	2491	274.1	5.90967	26.4114	611915	1.1103	3	53.1757	Cation-independent mannose-6-phosphate receptor OS=Homo sapiens GN=IGF2R PE=1 SV=2 - [MPRI_HUMAN]
P49327	17.32	69	36	2511	273.227	6.43018	263.463	1.86903e+07	1.10957	42	17.6553	Fatty acid synthase OS=Homo sapiens GN=FASN PE=1 SV=2 - [FAS_HUMAN]
P04080	55.1	19	4	98	11.1326	7.56201	88.6456	2.00447e+08	1.09897	9	6.45413	Cystatin-B OS=Homo sapiens GN=CSTB PE=1 SV=2 - [CYTB_HUMAN]
Q9Y2W1	1.36	1	1	955	108.601	10.1548	4.66811	202649	1.09308	1		Thyroid hormone receptor-associated protein 3 OS=Homo sapiens GN=THRAP3 PE=1 SV=2 - [TR150_HUMAN]
P62753	3.21	1	1	249	28.663	10.8433	2.36659	4.34628e+06	1.09219	1		40S ribosomal protein S6 OS=Homo sapiens GN=RPS6 PE=1 SV=1 - [RS6_HUMAN]
P46782	4.41	1	1	204	22.8621	9.71533	5.6394	2.58837e+06	1.09122	1		40S ribosomal protein S5 OS=Homo sapiens GN=RPS5 PE=1 SV=4 - [RS5_HUMAN]
Q92504	2.99	1	1	469	50.0873	6.87354	6.4247	1.92183e+06	1.08366	1		Zinc transporter SLC39A7 OS=Homo sapiens GN=SLC39A7 PE=1 SV=2 - [S39A7_HUMAN]
P84095	18.32	2	2	191	21.2949	8.11865	9.51436	2.59752e+06	1.08161	1		Rho-related GTP-binding protein RhoG OS=Homo sapiens GN=RHOG PE=1 SV=1 - [RHOG_HUMAN]
Q9BUF5	35.87	41	12	446	49.825	4.88135	149.628	3.99383e+08	1.08122	4	22.1207	Tubulin beta-6 chain OS=Homo sapiens GN=TUBB6 PE=1 SV=1 - [TBB6_HUMAN]
P50990	8.94	7	4	548	59.5825	5.60498	20.6565	1.68345e+06	1.07833	3	5.61187	T-complex protein 1 subunit theta OS=Homo sapiens GN=CCT8 PE=1 SV=4 - [TCPQ_HUMAN]
P49368	5.87	3	3	545	60.4953	6.49365	15.0924	1.66871e+06	1.07556	2	15.3951	T-complex protein 1 subunit gamma OS=Homo sapiens GN=CCT3 PE=1 SV=4 - [TCPG_HUMAN]
P63220	45.78	9	5	83	9.10557	8.49951	32.8141	5.3133e+06	1.07285	5	7.14766	40S ribosomal protein S21 OS=Homo sapiens GN=RPS21 PE=1 SV=1 - [RS21_HUMAN]
P50991	6.31	4	3	539	57.8878	7.82568	15.3866	8.7277e+06	1.07146	4	6.6434	T-complex protein 1 subunit delta OS=Homo sapiens GN=CCT4 PE=1 SV=4 - [TCPD_HUMAN]
O75947	6.21	1	1	161	18.4795	5.30029	9.89832	224060	1.07006	1		ATP synthase subunit d, mitochondrial OS=Homo sapiens GN=ATP5H PE=1 SV=3 - [ATP5H_HUMAN]
P51617	4.92	4	3	712	76.4886	6.62451	20.6259	1.28606e+06	1.06492	2	7.51339	Interleukin-1 receptor-associated kinase 1 OS=Homo sapiens GN=IRAK1 PE=1 SV=2 - [IRAK1_HUMAN]
Q14999	1.53	2	2	1698	191.04	5.87158	17.695	3.62317e+06	1.06426	1		Cullin-7 OS=Homo sapiens GN=CUL7 PE=1 SV=2 - [CUL7_HUMAN]
Q96PD2	2.45	2	2	775	84.9808	7.1665	8.04825	1.63932e+06	1.06336	2	24.5612	Discoidin, CUB and LCCL domain-containing protein 2 OS=Homo sapiens GN=DCBLD2 PE=1 SV=1 - [DCBD2_HUMAN]
Q99816	11.54	3	3	390	43.9165	6.45557	23.4016	2.11157e+07	1.05563	3	0.244366	Tumor susceptibility gene 101 protein OS=Homo sapiens GN=TSG101 PE=1 SV=2 - [TS101_HUMAN]
P35232	12.5	4	3	272	29.7859	5.75732	17.8488	7.77172e+06	1.05131	3	38.5101	Prohibitin OS=Homo sapiens GN=PHB PE=1 SV=1 - [PHB_HUMAN]
P56945	5.06	3	3	870	93.3043	5.66846	15.2819	541311	1.04333	2	44.1048	Breast cancer anti-estrogen resistance protein 1 OS=Homo sapiens GN=BCAR1 PE=1 SV=1 - [BCAR1_HUMAN]
P04406	47.46	53	13	335	36.0304	8.45557	232.787	2.26418e+08	1.04173	31	20.449	Glyceraldehyde-3-phosphate dehydrogenase OS=Homo sapiens GN=GAPDH PE=1 SV=3 - [G3P_HUMAN]
P51659	14.4	12	8	736	79.6363	8.83643	51.6307	3.1839e+06	1.04064	7	6.74723	Peroxisomal multifunctional enzyme type 2 OS=Homo sapiens GN=HSD17B4 PE=1 SV=3 - [DHB4_HUMAN]
Q9Y4C2	2.39	2	2	921	102.061	6.53662	6.69342	509019	1.03872	1		Protein FAM115A OS=Homo sapiens GN=FAM115A PE=1 SV=3 - [F115A_HUMAN]
Q9UBN7	9.3	21	12	1215	131.336	5.30029	103.088	2.21223e+07	1.03828	14	13.4329	Histone deacetylase 6 OS=Homo sapiens GN=HDAC6 PE=1 SV=2 - [HDAC6_HUMAN]
Q03135	5.62	1	1	178	20.4585	6.02393	2.59482	2.50547e+06	1.03609	1		Caveolin-1 OS=Homo sapiens GN=CAV1 PE=1 SV=4 - [CAV1_HUMAN]
Q8NC56	2.98	1	1	503	56.9395	8.99756	6.55491	190822	1.03333	1		LEM domain-containing protein 2 OS=Homo sapiens GN=LEMD2 PE=1 SV=1 - [LEMD2_HUMAN]
Q9P000	11.62	2	2	198	21.8054	5.88428	9.78983	727357	1.03143	2	0.545474	COMM domain-containing protein 9 OS=Homo sapiens GN=COMMD9 PE=1 SV=2 - [COMD9_HUMAN]
P62314	37.82	8	3	119	13.2734	11.561	30.8695	2.28592e+06	1.03034	5	4.86177	Small nuclear ribonucleoprotein Sm D1 OS=Homo sapiens GN=SNRPD1 PE=1 SV=1 - [SMD1_HUMAN]
O60826	5.42	4	3	627	70.7122	6.7417	18.8515	471476	1.02127	3	67.2308	Coiled-coil domain-containing protein 22 OS=Homo sapiens GN=CCDC22 PE=1 SV=1 - [CCD22_HUMAN]
P55072	14.14	17	10	806	89.2657	5.26221	72.0374	5.48292e+06	1.01827	12	9.67109	Transitional endoplasmic reticulum ATPase OS=Homo sapiens GN=VCP PE=1 SV=4 - [TERA_HUMAN]
Q9NTJ3	12.27	16	13	1288	147.091	6.78564	73.1886	1.48085e+06	1.01711	13	13.8761	Structural maintenance of chromosomes protein 4 OS=Homo sapiens GN=SMC4 PE=1 SV=2 - [SMC4_HUMAN]
P61106	41.86	7	6	215	23.8819	6.21436	35.1842	9.03257e+06	1.01641	3	3.75935	Ras-related protein Rab-14 OS=Homo sapiens GN=RAB14 PE=1 SV=4 - [RAB14_HUMAN]
P62304	11.96	1	1	92	10.7966	9.43701	3.9719	643688	1.01379	1		Small nuclear ribonucleoprotein E OS=Homo sapiens GN=SNRPE PE=1 SV=1 - [RUXE_HUMAN]
Q14185	0.59	1	1	1865	215.209	7.56201	10.1677	531424	1.00349	1		Dedicator of cytokinesis protein 1 OS=Homo sapiens GN=DOCK1 PE=1 SV=2 - [DOCK1_HUMAN]
Q14956	5.59	2	2	572	63.8819	6.63916	12.0102	2.63023e+06	1	2	1.32629e+12	Transmembrane glycoprotein NMB OS=Homo sapiens GN=GPNMB PE=1 SV=2 - [GPNMB_HUMAN]
Q9Y2J2	1.2	3	1	1087	120.603	5.18604	10.1357	285780	1	2	1.32629e+12	Band 4.1-like protein 3 OS=Homo sapiens GN=EPB41L3 PE=1 SV=2 - [E41L3_HUMAN]
P62316	30.51	5	3	118	13.5182	9.90576	16.57	1.10748e+06	0.996479	2	31.4344	Small nuclear ribonucleoprotein Sm D2 OS=Homo sapiens GN=SNRPD2 PE=1 SV=1 - [SMD2_HUMAN]
P78559	0.82	3	2	2805	305.44	4.91943	17.4218	386556	0.996338	2	53.1173	Microtubule-associated protein 1A OS=Homo sapiens GN=MAP1A PE=1 SV=5 - [MAP1A_HUMAN]
O94804	1.14	2	1	968	112.065	6.94678	11.3486	155262	0.993522	1		Serine/threonine-protein kinase 10 OS=Homo sapiens GN=STK10 PE=1 SV=1 - [STK10_HUMAN]
P23743	2.45	2	1	735	82.6187	6.72705	13.7353	1.1594e+06	0.992524	1		Diacylglycerol kinase alpha OS=Homo sapiens GN=DGKA PE=1 SV=2 - [DGKA_HUMAN]
Q9P0L0	6.43	4	1	249	27.8752	8.6167	15.4663	9.40062e+06	0.990574	2	12.4247	Vesicle-associated membrane protein-associated protein A OS=Homo sapiens GN=VAPA PE=1 SV=3 - [VAPA_HUMAN]
Q8TCJ2	1.09	2	1	826	93.6137	8.90967	9.47371	1.74147e+06	0.98785	1		Dolichyl-diphosphooligosaccharide--protein glycosyltransferase subunit STT3B OS=Homo sapiens GN=STT3B PE=1 SV=1 - [STT3B_HUMAN]
O94826	3.13	2	2	608	67.412	7.12256	5.64486	386677	0.987792	2	1.95053	Mitochondrial import receptor subunit TOM70 OS=Homo sapiens GN=TOMM70A PE=1 SV=1 - [TOM70_HUMAN]
O15084	1.75	1	1	1086	116.469	6.17627	10.5534	546699	0.987454	1		Serine/threonine-protein phosphatase 6 regulatory ankyrin repeat subunit A OS=Homo sapiens GN=ANKRD28 PE=1 SV=4 - [ANR28_HUMAN]
P23458	0.95	3	1	1154	133.191	7.54736	10.9076	456030	0.986677	1		Tyrosine-protein kinase JAK1 OS=Homo sapiens GN=JAK1 PE=1 SV=2 - [JAK1_HUMAN]
P62937	70.91	33	12	165	18.0009	7.81104	135.896	5.29586e+07	0.985627	17	9.19223	Peptidyl-prolyl cis-trans isomerase A OS=Homo sapiens GN=PPIA PE=1 SV=2 - [PPIA_HUMAN]
P62306	24.42	3	2	86	9.71878	4.66553	11.1742	953394	0.981236	2	2.36925	Small nuclear ribonucleoprotein F OS=Homo sapiens GN=SNRPF PE=1 SV=1 - [RUXF_HUMAN]
Q8IVF7	4.67	5	4	1028	117.139	6.65381	22.7852	723836	0.979554	3	14.2671	Formin-like protein 3 OS=Homo sapiens GN=FMNL3 PE=1 SV=3 - [FMNL3_HUMAN]
Q9BSJ2	6.98	9	5	902	102.469	6.84424	33.5757	1.50228e+06	0.974345	5	11.6647	Gamma-tubulin complex component 2 OS=Homo sapiens GN=TUBGCP2 PE=1 SV=2 - [GCP2_HUMAN]
Q99623	32.44	12	8	299	33.2759	9.83252	42.5276	1.72796e+07	0.971528	8	14.6627	Prohibitin-2 OS=Homo sapiens GN=PHB2 PE=1 SV=2 - [PHB2_HUMAN]
P07996	15.04	25	14	1170	129.3	4.94482	100.73	2.67802e+06	0.966991	13	30.357	Thrombospondin-1 OS=Homo sapiens GN=THBS1 PE=1 SV=2 - [TSP1_HUMAN]
O60313	35.94	83	34	960	111.561	7.86963	342.85	5.53043e+07	0.961242	50	12.6491	Dynamin-like 120 kDa protein, mitochondrial OS=Homo sapiens GN=OPA1 PE=1 SV=3 - [OPA1_HUMAN]
Q7L5N7	13.6	7	5	544	60.1694	6.55127	40.272	1.47369e+07	0.961227	5	13.5856	Lysophosphatidylcholine acyltransferase 2 OS=Homo sapiens GN=LPCAT2 PE=1 SV=1 - [PCAT2_HUMAN]
Q92598	17.6	18	13	858	96.8037	5.38916	83.3148	3.31976e+06	0.95898	10	15.7171	Heat shock protein 105 kDa OS=Homo sapiens GN=HSPH1 PE=1 SV=1 - [HS105_HUMAN]
Q9H269	1.79	1	1	839	94.6336	6.771	10.1426	1.68894e+06	0.951265	1		Vacuolar protein sorting-associated protein 16 homolog OS=Homo sapiens GN=VPS16 PE=1 SV=2 - [VPS16_HUMAN]
P06703	22.22	4	3	90	10.1733	5.47803	22.1545	4.92496e+07	0.94757	3	6.24856	Protein S100-A6 OS=Homo sapiens GN=S100A6 PE=1 SV=1 - [S10A6_HUMAN]
Q14980	0.57	1	1	2115	238.115	5.78271	8.91866	206885	0.946553	1		Nuclear mitotic apparatus protein 1 OS=Homo sapiens GN=NUMA1 PE=1 SV=2 - [NUMA1_HUMAN]
O94851	0.98	1	1	1124	126.609	8.646	13.3594	251863	0.94588	1		Protein MICAL-2 OS=Homo sapiens GN=MICAL2 PE=1 SV=1 - [MICA2_HUMAN]
Q14697	2.22	1	1	944	106.807	6.13818	7.79967	231046	0.942518	1		Neutral alpha-glucosidase AB OS=Homo sapiens GN=GANAB PE=1 SV=3 - [GANAB_HUMAN]
P62495	9.61	3	3	437	49.0002	5.70654	11.9821	5.86813e+06	0.937851	3	34.7922	Eukaryotic peptide chain release factor subunit 1 OS=Homo sapiens GN=ETF1 PE=1 SV=3 - [ERF1_HUMAN]
Q9BU61	7.61	2	1	184	20.3374	8.22119	8.07208	168171	0.933748	1		Uncharacterized protein C3orf60 OS=Homo sapiens GN=C3orf60 PE=1 SV=1 - [CC060_HUMAN]
Q9UHB9	4.15	3	3	627	70.6856	8.55811	16.4794	939568	0.933636	3	3.84954	Signal recognition particle 68 kDa protein OS=Homo sapiens GN=SRP68 PE=1 SV=2 - [SRP68_HUMAN]
P17987	6.47	5	3	556	60.3056	6.11279	28.6103	5.76085e+06	0.925448	3	0.087343	T-complex protein 1 subunit alpha OS=Homo sapiens GN=CCT1 PE=1 SV=1 - [TCPA_HUMAN]
P33316	28.97	7	6	252	26.6897	9.5835	28.6936	5.12587e+06	0.924947	5	8.39172	Deoxyuridine 5'-triphosphate nucleotidohydrolase, mitochondrial OS=Homo sapiens GN=DUT PE=1 SV=3 - [DUT_HUMAN]
Q9Y3C8	5.99	1	1	167	19.446	7.40088	11.5755	1.01544e+06	0.923863	1		Ufm1-conjugating enzyme 1 OS=Homo sapiens GN=UFC1 PE=1 SV=3 - [UFC1_HUMAN]
P48739	7.75	1	1	271	31.5199	6.87354	6.20569	1.96406e+06	0.922315	1		Phosphatidylinositol transfer protein beta isoform OS=Homo sapiens GN=PITPNB PE=1 SV=2 - [PIPNB_HUMAN]
P63000	21.35	7	4	192	21.4362	8.49951	29.348	3.71695e+06	0.915234	4	46.2722	Ras-related C3 botulinum toxin substrate 1 OS=Homo sapiens GN=RAC1 PE=1 SV=1 - [RAC1_HUMAN]
P98179	17.2	2	2	157	17.16	8.90967	6.9203	552276	0.909775	2	2.09471	Putative RNA-binding protein 3 OS=Homo sapiens GN=RBM3 PE=1 SV=1 - [RBM3_HUMAN]
Q16555	39.51	44	18	572	62.2546	6.37939	189.136	3.00587e+07	0.908176	25	22.6661	Dihydropyrimidinase-related protein 2 OS=Homo sapiens GN=DPYSL2 PE=1 SV=1 - [DPYL2_HUMAN]
O75170	1.86	2	2	966	104.876	4.86865	9.24436	448166	0.906934	2	25.6949	Serine/threonine-protein phosphatase 6 regulatory subunit 2 OS=Homo sapiens GN=SAPS2 PE=1 SV=2 - [SAPS2_HUMAN]
Q96JJ3	3.33	2	2	720	82.5623	5.89697	6.10683	610407	0.906477	1		Engulfment and cell motility protein 2 OS=Homo sapiens GN=ELMO2 PE=1 SV=2 - [ELMO2_HUMAN]
Q5T4S7	0.68	4	3	5183	573.476	6.03662	22.8281	345575	0.906356	3	11.2607	E3 ubiquitin-protein ligase UBR4 OS=Homo sapiens GN=UBR4 PE=1 SV=1 - [UBR4_HUMAN]
P14625	3.86	2	2	803	92.4113	4.84326	12.3979	2.33716e+06	0.906133	1		Endoplasmin OS=Homo sapiens GN=HSP90B1 PE=1 SV=1 - [ENPL_HUMAN]
Q99622	11.9	2	1	126	13.1697	5.13525	8.55065	219084	0.905833	1		Protein C10 OS=Homo sapiens GN=C12orf57 PE=1 SV=1 - [C10_HUMAN]
Q99832	13.63	9	6	543	59.3289	7.6499	32.5456	8.18221e+06	0.901689	6	31.1522	T-complex protein 1 subunit eta OS=Homo sapiens GN=CCT7 PE=1 SV=2 - [TCPH_HUMAN]
Q9H7C9	33.61	5	3	122	13.3238	8.45557	16.0695	776083	0.895448	3	3.82305	UPF0366 protein C11orf67 OS=Homo sapiens GN=C11orf67 PE=1 SV=1 - [CK067_HUMAN]
P50416	3.36	3	2	773	88.3107	8.646	9.38809	1.05154e+06	0.89083	2	18.9416	Carnitine O-palmitoyltransferase 1, liver isoform OS=Homo sapiens GN=CPT1A PE=1 SV=2 - [CPT1A_HUMAN]
Q52LW3	5.71	11	6	1261	141.974	6.7417	62.6535	1.03573e+06	0.889284	6	7.52926	Rho GTPase-activating protein 29 OS=Homo sapiens GN=ARHGAP29 PE=1 SV=2 - [RHG29_HUMAN]
Q99613	9.86	11	7	913	105.278	5.68115	50.8365	1.9029e+06	0.888181	8	18.5929	Eukaryotic translation initiation factor 3 subunit C OS=Homo sapiens GN=EIF3C PE=1 SV=1 - [EIF3C_HUMAN]
P25445	4.78	2	1	335	37.708	7.94287	6.7966	4.39605e+06	0.885936	2	21.5111	Tumor necrosis factor receptor superfamily member 6 OS=Homo sapiens GN=FAS PE=1 SV=1 - [TNR6_HUMAN]
Q9H2H8	15.53	2	2	161	18.1429	6.78564	7.23004	160502	0.88536	2	22.2299	Peptidyl-prolyl cis-trans isomerase-like 3 OS=Homo sapiens GN=PPIL3 PE=1 SV=1 - [PPIL3_HUMAN]
Q5T1J5	27.15	3	2	151	15.4797	9.89111	11.5545	71372	0.883922	1		Coiled-coil-helix-coiled-coil-helix domain-containing protein 9, mitochondrial OS=Homo sapiens GN=CHCHD9 PE=2 SV=1 - [CHCH9_HUMAN]
P14621	59.6	14	8	99	11.1326	9.49561	55.7763	2.11171e+07	0.881958	9	18.9109	Acylphosphatase-2 OS=Homo sapiens GN=ACYP2 PE=1 SV=2 - [ACYP2_HUMAN]
O95793	2.43	1	1	577	63.1428	9.43701	5.75921	84152	0.880723	1		Double-stranded RNA-binding protein Staufen homolog 1 OS=Homo sapiens GN=STAU1 PE=1 SV=2 - [STAU1_HUMAN]
Q13148	6.52	3	2	414	44.7113	6.18896	12.0023	3.17267e+06	0.877692	2	10.6569	TAR DNA-binding protein 43 OS=Homo sapiens GN=TARDBP PE=1 SV=1 - [TADBP_HUMAN]
Q96ME1	7.33	6	5	805	88.2845	8.32373	23.2556	1.67617e+06	0.875728	5	10.1154	F-box/LRR-repeat protein 18 OS=Homo sapiens GN=FBXL18 PE=2 SV=2 - [FXL18_HUMAN]
P13807	1.09	1	1	737	83.7325	6.17627	9.5653	343832	0.874783	1		Glycogen [starch] synthase, muscle OS=Homo sapiens GN=GYS1 PE=1 SV=2 - [GYS1_HUMAN]
P08240	9.09	5	4	638	69.7672	8.95361	22.1423	1.11372e+06	0.872017	4	27.5963	Signal recognition particle receptor subunit alpha OS=Homo sapiens GN=SRPR PE=1 SV=2 - [SRPR_HUMAN]
O60333	0.61	3	1	1816	204.349	5.60498	19.0552	1.05307e+06	0.867413	1		Kinesin-like protein KIF1B OS=Homo sapiens GN=KIF1B PE=1 SV=5 - [KIF1B_HUMAN]
Q8NBS9	8.1	4	3	432	47.5987	5.97314	13.3594	4.33836e+06	0.862887	3	8.82359	Thioredoxin domain-containing protein 5 OS=Homo sapiens GN=TXNDC5 PE=1 SV=2 - [TXND5_HUMAN]
P20700	6.66	4	3	586	66.3676	5.16064	26.3667	1.73432e+06	0.862695	3	7.41987	Lamin-B1 OS=Homo sapiens GN=LMNB1 PE=1 SV=2 - [LMNB1_HUMAN]
O75165	4.99	16	10	2243	254.268	6.7417	73.7137	1.0665e+06	0.860304	10	11.815	DnaJ homolog subfamily C member 13 OS=Homo sapiens GN=DNAJC13 PE=1 SV=4 - [DJC13_HUMAN]
O95347	8.77	13	9	1197	135.572	8.42627	61.0084	1.92222e+06	0.857543	9	20.2455	Structural maintenance of chromosomes protein 2 OS=Homo sapiens GN=SMC2 PE=1 SV=2 - [SMC2_HUMAN]
Q9Y3Z3	8.15	5	4	626	72.1548	7.13721	19.5187	1.70949e+06	0.853845	3	30.9612	SAM domain and HD domain-containing protein 1 OS=Homo sapiens GN=SAMHD1 PE=1 SV=2 - [SAMH1_HUMAN]
Q8NHU6	3.92	3	3	1098	123.506	7.21045	18.3645	576772	0.853064	2	8.54195	Tudor domain-containing protein 7 OS=Homo sapiens GN=TDRD7 PE=1 SV=2 - [TDRD7_HUMAN]
Q15084	3.18	1	1	440	48.0913	5.08447	2.62199	7.62267e+06	0.852445	1		Protein disulfide-isomerase A6 OS=Homo sapiens GN=PDIA6 PE=1 SV=1 - [PDIA6_HUMAN]
Q96DA6	12.07	2	1	116	12.4907	10.0962	8.15226	861593	0.846523	1		Mitochondrial import inner membrane translocase subunit TIM14 OS=Homo sapiens GN=DNAJC19 PE=1 SV=3 - [TIM14_HUMAN]
Q8NE71	8.28	10	7	845	95.8665	6.80029	36.7106	1.59645e+06	0.845927	7	13.9019	ATP-binding cassette sub-family F member 1 OS=Homo sapiens GN=ABCF1 PE=1 SV=2 - [ABCF1_HUMAN]
P23919	26.89	6	6	212	23.8045	8.26514	23.2298	5.80875e+06	0.843307	5	16.9094	Thymidylate kinase OS=Homo sapiens GN=DTYMK PE=1 SV=4 - [KTHY_HUMAN]
Q86VP6	15.93	26	17	1230	136.289	5.78271	117.51	8.04788e+06	0.842961	16	21.2552	Cullin-associated NEDD8-dissociated protein 1 OS=Homo sapiens GN=CAND1 PE=1 SV=2 - [CAND1_HUMAN]
P11908	8.49	3	2	318	34.747	6.60986	13.0511	5.04883e+06	0.842557	2	2.54752	Ribose-phosphate pyrophosphokinase 2 OS=Homo sapiens GN=PRPS2 PE=1 SV=2 - [PRPS2_HUMAN]
Q27J81	4.56	4	4	1249	135.54	5.37646	20.9217	555039	0.840711	2	19.2925	Inverted formin-2 OS=Homo sapiens GN=INF2 PE=1 SV=2 - [INF2_HUMAN]
Q15149	0.7	3	3	4684	531.466	5.96045	21.7788	166362	0.838472	1		Plectin-1 OS=Homo sapiens GN=PLEC1 PE=1 SV=3 - [PLEC1_HUMAN]
Q9BSJ8	9.06	13	8	1104	122.78	5.8335	45.3039	4.21177e+06	0.837533	7	13.5558	Extended synaptotagmin-1 OS=Homo sapiens GN=FAM62A PE=1 SV=1 - [ESYT1_HUMAN]
P55884	6.14	6	4	814	92.4238	4.99561	24.7008	1.56602e+06	0.837404	3	36.1874	Eukaryotic translation initiation factor 3 subunit B OS=Homo sapiens GN=EIF3B PE=1 SV=3 - [EIF3B_HUMAN]
Q63ZY3	4.47	4	3	851	91.1179	5.63037	21.5015	853178	0.836442	3	54.9363	KN motif and ankyrin repeat domain-containing protein 2 OS=Homo sapiens GN=KANK2 PE=1 SV=1 - [KANK2_HUMAN]
Q9BRX2	14.81	6	5	385	43.35	6.34131	27.9019	4.70063e+06	0.835484	3	2.77743	Protein pelota homolog OS=Homo sapiens GN=PELO PE=1 SV=1 - [PELO_HUMAN]
Q9NWU5	12.14	3	2	206	23.6256	9.93506	7.68805	232694	0.835435	1		39S ribosomal protein L22, mitochondrial OS=Homo sapiens GN=MRPL22 PE=1 SV=1 - [RM22_HUMAN]
O15372	5.4	2	1	352	39.9051	6.53662	7.80516	321166	0.835296	1		Eukaryotic translation initiation factor 3 subunit H OS=Homo sapiens GN=EIF3H PE=1 SV=1 - [EIF3H_HUMAN]
Q01433	9.22	9	6	879	100.624	6.93213	43.435	3.30417e+06	0.833484	7	15.4042	AMP deaminase 2 OS=Homo sapiens GN=AMPD2 PE=1 SV=2 - [AMPD2_HUMAN]
O00139	1.56	2	1	706	79.9046	6.68311	10.778	576581	0.833422	1		Kinesin-like protein KIF2A OS=Homo sapiens GN=KIF2A PE=1 SV=3 - [KIF2A_HUMAN]
Q5J8M3	8.74	2	1	183	20.0732	8.6167	7.70846	141699	0.832349	1		Transmembrane protein 85 OS=Homo sapiens GN=TMEM85 PE=1 SV=2 - [TMM85_HUMAN]
Q9NR33	9.4	2	1	117	12.2013	4.91943	6.20001	411155	0.832322	1		DNA polymerase epsilon subunit 4 OS=Homo sapiens GN=POLE4 PE=1 SV=2 - [DPOE4_HUMAN]
Q71U36	41.69	63	15	451	50.1036	5.05908	246.696	427954831	0.831732	1		Tubulin alpha-1A chain OS=Homo sapiens GN=TUBA1A PE=1 SV=1 - [TBA1A_HUMAN]
P60981	53.33	33	11	165	18.4935	7.85498	136.56	6.82096e+07	0.830755	11	5.42448	Destrin OS=Homo sapiens GN=DSTN PE=1 SV=3 - [DEST_HUMAN]
O00571	14.5	11	8	662	73.198	7.18115	49.1167	5.55967e+06	0.828367	8	10.5534	ATP-dependent RNA helicase DDX3X OS=Homo sapiens GN=DDX3X PE=1 SV=3 - [DDX3X_HUMAN]
Q8TDX7	9.6	3	2	302	34.5284	8.25049	14.2194	1.98955e+06	0.827909	2	7.6082	Serine/threonine-protein kinase Nek7 OS=Homo sapiens GN=NEK7 PE=1 SV=1 - [NEK7_HUMAN]
Q8WUK0	5.97	3	1	201	22.8291	9.77393	11.6362	137761	0.822618	1		Protein-tyrosine phosphatase mitochondrial 1 OS=Homo sapiens GN=PTPMT1 PE=1 SV=1 - [PTPM1_HUMAN]
Q9Y3U8	11.43	3	2	105	12.2459	11.5903	18.7827	2.04597e+06	0.818231	3	13.9009	60S ribosomal protein L36 OS=Homo sapiens GN=RPL36 PE=1 SV=3 - [RL36_HUMAN]
Q13126	12.37	3	2	283	31.2158	7.18115	10.9836	4.08817e+06	0.816478	2	39.5112	S-methyl-5'-thioadenosine phosphorylase OS=Homo sapiens GN=MTAP PE=1 SV=2 - [MTAP_HUMAN]
P22626	27.76	11	6	353	37.4067	8.95361	52.2056	8.41807e+06	0.814607	6	19.2968	Heterogeneous nuclear ribonucleoproteins A2/B1 OS=Homo sapiens GN=HNRNPA2B1 PE=1 SV=2 - [ROA2_HUMAN]
Q16186	3.93	2	1	407	42.1268	5.07178	7.66726	1.57564e+06	0.813206	1		Proteasomal ubiquitin receptor ADRM1 OS=Homo sapiens GN=ADRM1 PE=1 SV=2 - [ADRM1_HUMAN]
Q8TC07	4.78	5	3	691	79.4397	5.66846	23.281	1.42173e+06	0.810566	3	10.5108	TBC1 domain family member 15 OS=Homo sapiens GN=TBC1D15 PE=1 SV=2 - [TBC15_HUMAN]
P38606	7.13	7	3	617	68.2605	5.51611	34.3163	4.74943e+06	0.804916	4	9.08543	V-type proton ATPase catalytic subunit A OS=Homo sapiens GN=ATP6V1A PE=1 SV=2 - [VATA_HUMAN]
Q86U28	22.73	5	3	154	16.4662	5.24951	16.5576	573173	0.798155	3	34.1256	Iron-sulfur cluster assembly 2 homolog, mitochondrial OS=Homo sapiens GN=ISCA2 PE=1 SV=2 - [ISCA2_HUMAN]
Q15417	55.32	28	12	329	36.3908	6.04932	105.501	6.97882e+07	0.797924	17	14.1987	Calponin-3 OS=Homo sapiens GN=CNN3 PE=1 SV=1 - [CNN3_HUMAN]
P50914	16.28	5	3	215	23.417	10.9312	15.9138	4.64366e+06	0.796298	2	1.33674	60S ribosomal protein L14 OS=Homo sapiens GN=RPL14 PE=1 SV=4 - [RL14_HUMAN]
Q9Y230	2.81	2	1	463	51.1246	5.64307	7.54918	4677958	0.796155	1		RuvB-like 2 OS=Homo sapiens GN=RUVBL2 PE=1 SV=3 - [RUVB2_HUMAN]
Q15233	3.18	1	1	471	54.1973	8.95361	6.70832	871089	0.794323	1		Non-POU domain-containing octamer-binding protein OS=Homo sapiens GN=NONO PE=1 SV=4 - [NONO_HUMAN]
Q9Y5S2	3.04	7	4	1711	194.193	6.3667	35.8472	901008	0.793573	4	10.6898	Serine/threonine-protein kinase MRCK beta OS=Homo sapiens GN=CDC42BPB PE=1 SV=2 - [MRCKB_HUMAN]
P61204	19.34	4	3	181	20.5877	7.43018	17.8521	2.744e+06	0.791853	2	5.15814	ADP-ribosylation factor 3 OS=Homo sapiens GN=ARF3 PE=1 SV=2 - [ARF3_HUMAN]
O95817	24	14	9	575	61.5569	6.94678	62.7985	2.80831e+06	0.788134	10	18.3088	BAG family molecular chaperone regulator 3 OS=Homo sapiens GN=BAG3 PE=1 SV=3 - [BAG3_HUMAN]
P83881	20.75	2	2	106	12.4328	10.5796	5.17099	1.30458e+06	0.786401	2	5.47356	60S ribosomal protein L36a OS=Homo sapiens GN=RPL36A PE=1 SV=2 - [RL36A_HUMAN]
Q9Y613	0.86	1	1	1164	126.473	6.39209	12.9927	608929	0.782325	1		FH1/FH2 domain-containing protein 1 OS=Homo sapiens GN=FHOD1 PE=1 SV=3 - [FHOD1_HUMAN]
Q8IVF2	5.28	13	7	5795	616.242	5.36377	82.4327	1.52652e+06	0.781714	7	15.7966	Protein AHNAK2 OS=Homo sapiens GN=AHNAK2 PE=1 SV=2 - [AHNK2_HUMAN]
O60488	16.46	13	9	711	79.1367	8.38232	55.9693	3.60454e+06	0.781305	8	35.2211	Long-chain-fatty-acid--CoA ligase 4 OS=Homo sapiens GN=ACSL4 PE=1 SV=2 - [ACSL4_HUMAN]
O00170	8.79	4	2	330	37.6402	6.53662	13.8389	2.49577e+06	0.779348	2	1.12067	AH receptor-interacting protein OS=Homo sapiens GN=AIP PE=1 SV=1 - [AIP_HUMAN]
P54886	15.72	14	10	795	87.2475	7.12256	45.0382	7.99371e+06	0.779097	9	18.3346	Delta-1-pyrroline-5-carboxylate synthetase OS=Homo sapiens GN=ALDH18A1 PE=1 SV=2 - [P5CS_HUMAN]
Q14152	7.31	13	8	1382	166.468	6.78564	64.1561	2.94551e+06	0.778604	7	6.61333	Eukaryotic translation initiation factor 3 subunit A OS=Homo sapiens GN=EIF3A PE=1 SV=1 - [EIF3A_HUMAN]
Q9HA64	29.45	15	8	309	34.3902	7.32764	88.182	5.58671e+07	0.778317	11	17.8588	Ketosamine-3-kinase OS=Homo sapiens GN=FN3KRP PE=1 SV=2 - [KT3K_HUMAN]
Q9BVG4	4.29	2	1	233	26.0407	4.79248	8.92648	3.76447e+06	0.778245	1		UPF0368 protein Cxorf26 OS=Homo sapiens GN=CXorf26 PE=1 SV=1 - [CX026_HUMAN]
P39023	4.96	3	2	403	46.0798	10.1841	21.9343	5.30909e+06	0.776735	2	26.6497	60S ribosomal protein L3 OS=Homo sapiens GN=RPL3 PE=1 SV=2 - [RL3_HUMAN]
Q8N766	1.31	1	1	993	111.689	7.66455	5.47538	418408	0.775789	1		Uncharacterized protein KIAA0090 OS=Homo sapiens GN=KIAA0090 PE=1 SV=1 - [K0090_HUMAN]
Q14008	2.26	6	4	2032	225.352	7.79639	30.0256	301163	0.773389	3	55.1844	Cytoskeleton-associated protein 5 OS=Homo sapiens GN=CKAP5 PE=1 SV=3 - [CKAP5_HUMAN]
Q8TEQ6	1.66	3	2	1508	168.455	6.59521	24.2688	478036	0.77262	2	41.3251	Gem-associated protein 5 OS=Homo sapiens GN=GEMIN5 PE=1 SV=2 - [GEMI5_HUMAN]
P78371	14.58	9	6	535	57.4521	6.45557	36.2462	3.78272e+06	0.771827	6	28.8846	T-complex protein 1 subunit beta OS=Homo sapiens GN=CCT2 PE=1 SV=4 - [TCPB_HUMAN]
P15170	17.23	14	9	499	55.7203	5.61768	50.3557	1.35047e+07	0.771711	8	9.89691	Eukaryotic peptide chain release factor GTP-binding subunit ERF3A OS=Homo sapiens GN=GSPT1 PE=1 SV=1 - [ERF3A_HUMAN]
Q0IIM8	0.8	2	1	1120	128.627	5.94775	4.63085	91240.5	0.77166	1		TBC1 domain family member 8B OS=Homo sapiens GN=TBC1D8B PE=2 SV=2 - [TBC8B_HUMAN]
Q9UID3	1.92	1	1	782	85.9882	6.46826	4.8974	401601	0.769862	1		Protein fat-free homolog OS=Homo sapiens GN=FFR PE=1 SV=2 - [FFR_HUMAN]
Q9H061	5.13	1	1	195	21.5135	9.26123	2.21376	255489	0.769756	1		Transmembrane protein 126A OS=Homo sapiens GN=TMEM126A PE=1 SV=1 - [T126A_HUMAN]
P46777	25.59	9	6	297	34.3407	9.71533	38.3923	1.1619e+07	0.767402	5	17.0865	60S ribosomal protein L5 OS=Homo sapiens GN=RPL5 PE=1 SV=3 - [RL5_HUMAN]
Q8N122	2.62	3	3	1335	148.942	6.88818	12.3076	594632	0.767192	3	38.6003	Regulatory-associated protein of mTOR OS=Homo sapiens GN=RAPTOR PE=1 SV=1 - [RPTOR_HUMAN]
Q14671	0.84	1	1	1186	126.395	6.84424	7.7925	443917	0.764289	1		Pumilio homolog 1 OS=Homo sapiens GN=PUM1 PE=1 SV=3 - [PUM1_HUMAN]
Q709F0	1.54	1	1	780	87.2278	8.11865	2.58492	772911	0.76339	1		Acyl-CoA dehydrogenase family member 11 OS=Homo sapiens GN=ACAD11 PE=1 SV=2 - [ACD11_HUMAN]
Q9P0R6	7.19	1	1	139	15.6384	4.4751	4.19154	239681	0.763369	1		GSK3-beta interaction protein OS=Homo sapiens GN=GSKIP PE=1 SV=2 - [GSKIP_HUMAN]
Q92626	0.68	1	1	1479	165.17	7.1665	11.5565	154270	0.762472	1		Peroxidasin homolog OS=Homo sapiens GN=PXDN PE=1 SV=2 - [PXDN_HUMAN]
P06899	37.3	12	5	126	13.8956	10.3159	50.5861	7.50786e+07	0.761243	1		Histone H2B type 1-J OS=Homo sapiens GN=HIST1H2BJ PE=1 SV=3 - [H2B1J_HUMAN]
P46781	5.67	2	1	194	22.5776	10.6528	6.53199	6.07271e+06	0.759837	1		40S ribosomal protein S9 OS=Homo sapiens GN=RPS9 PE=1 SV=3 - [RS9_HUMAN]
Q14693	1.91	1	1	890	98.6024	6.58057	4.71496	270016	0.759094	1		Lipin-1 OS=Homo sapiens GN=LPIN1 PE=2 SV=2 - [LPIN1_HUMAN]
P61769	19.33	4	2	119	13.7059	6.52197	15.2192	5.09214e+06	0.75857	3	1.29359	Beta-2-microglobulin OS=Homo sapiens GN=B2M PE=1 SV=1 - [B2MG_HUMAN]
Q99439	46.28	32	9	309	33.6753	7.32764	124.341	7.21482e+07	0.757903	12	10.6598	Calponin-2 OS=Homo sapiens GN=CNN2 PE=1 SV=4 - [CNN2_HUMAN]
P43243	2.83	2	2	847	94.5648	6.25244	8.77414	571601	0.757448	2	12.8789	Matrin-3 OS=Homo sapiens GN=MATR3 PE=1 SV=2 - [MATR3_HUMAN]
Q9BV57	24.58	9	4	179	21.4846	5.68115	28.4143	2.1812e+06	0.752192	5	8.02783	1,2-dihydroxy-3-keto-5-methylthiopentene dioxygenase OS=Homo sapiens GN=ADI1 PE=1 SV=1 - [MTND_HUMAN]
Q9Y5B9	4.97	5	4	1047	119.838	5.65576	20.7714	419371	0.749728	4	7.50938	FACT complex subunit SPT16 OS=Homo sapiens GN=SUPT16H PE=1 SV=1 - [SP16H_HUMAN]
Q5VTL8	1.47	2	1	546	64.4292	10.5356	8.28926	1.57981e+06	0.748412	1		Pre-mRNA-splicing factor 38B OS=Homo sapiens GN=PRPF38B PE=1 SV=1 - [PR38B_HUMAN]
Q9UPN3	3.24	15	12	5430	620.034	5.37646	83.9009	531728	0.747262	7	8.84378	Microtubule-actin cross-linking factor 1, isoforms 1/2/3/5 OS=Homo sapiens GN=MACF1 PE=1 SV=3 - [MACF1_HUMAN]
Q96ND0	5.51	2	1	272	30.7854	9.80322	6.10134	73149.9	0.746976	1		Uncharacterized protein C18orf19 OS=Homo sapiens GN=C18orf19 PE=2 SV=1 - [CR019_HUMAN]
P62993	5.53	1	1	217	25.1904	6.31592	6.89806	2.7728e+06	0.746949	1		Growth factor receptor-bound protein 2 OS=Homo sapiens GN=GRB2 PE=1 SV=1 - [GRB2_HUMAN]
P09132	10.42	1	1	144	16.1454	9.84717	5.41147	1.01957e+06	0.746645	1		Signal recognition particle 19 kDa protein OS=Homo sapiens GN=SRP19 PE=1 SV=3 - [SRP19_HUMAN]
Q9Y3M8	0.9	1	1	1113	124.889	7.02002	5.72271	204702	0.746084	1		StAR-related lipid transfer protein 13 OS=Homo sapiens GN=STARD13 PE=1 SV=2 - [STA13_HUMAN]
P14174	21.74	28	3	115	12.4682	7.88428	81.9234	5.8453e+08	0.742022	9	1.97791	Macrophage migration inhibitory factor OS=Homo sapiens GN=MIF PE=1 SV=4 - [MIF_HUMAN]
Q06210	20.6	18	11	699	78.7563	7.10791	86.7595	5.12455e+06	0.741999	10	11.7466	Glucosamine--fructose-6-phosphate aminotransferase [isomerizing] 1 OS=Homo sapiens GN=GFPT1 PE=1 SV=3 - [GFPT1_HUMAN]
P05387	57.39	12	6	115	11.6578	4.53857	45.395	6.69859e+06	0.739997	4	6.64024	60S acidic ribosomal protein P2 OS=Homo sapiens GN=RPLP2 PE=1 SV=1 - [RLA2_HUMAN]
P62910	20.74	5	3	135	15.8498	11.3267	17.889	983183	0.73909	3	11.9249	60S ribosomal protein L32 OS=Homo sapiens GN=RPL32 PE=1 SV=2 - [RL32_HUMAN]
Q5TGY1	4.42	2	1	634	67.8668	5.84619	9.72971	482849	0.73747	1		Transmembrane and coiled-coil domain-containing protein 4 OS=Homo sapiens GN=TMCO4 PE=2 SV=1 - [TMCO4_HUMAN]
P29966	22.29	12	6	332	31.5359	4.44971	57.7792	5.24652e+06	0.736645	7	19.6812	Myristoylated alanine-rich C-kinase substrate OS=Homo sapiens GN=MARCKS PE=1 SV=4 - [MARCS_HUMAN]
O94973	4.58	7	4	939	103.895	6.96143	32.295	1.89695e+06	0.735992	2	21.4957	AP-2 complex subunit alpha-2 OS=Homo sapiens GN=AP2A2 PE=1 SV=2 - [AP2A2_HUMAN]
P26641	18.54	12	7	437	50.0871	6.66846	53.2656	3.35198e+07	0.735957	7	19.3831	Elongation factor 1-gamma OS=Homo sapiens GN=EEF1G PE=1 SV=3 - [EF1G_HUMAN]
P42766	21.95	4	3	123	14.5426	11.0483	19.5826	3.59667e+06	0.735252	3	4.93446	60S ribosomal protein L35 OS=Homo sapiens GN=RPL35 PE=1 SV=2 - [RL35_HUMAN]
Q3ZCQ8	8.22	3	2	353	39.6215	8.36768	8.43469	709960	0.7348	1		Mitochondrial import inner membrane translocase subunit TIM50 OS=Homo sapiens GN=TIMM50 PE=1 SV=2 - [TIM50_HUMAN]
Q8N1G4	7.72	7	4	583	63.4337	8.27979	17.5409	2.078e+06	0.733839	3	19.5196	Leucine-rich repeat-containing protein 47 OS=Homo sapiens GN=LRRC47 PE=1 SV=1 - [LRC47_HUMAN]
P52701	4.49	6	5	1360	152.689	6.90283	27.8433	576021	0.732683	4	26.66	DNA mismatch repair protein Msh6 OS=Homo sapiens GN=MSH6 PE=1 SV=2 - [MSH6_HUMAN]
Q2M389	6.39	10	8	1173	136.33	7.44482	41.8259	1.35838e+06	0.732653	7	5.62779	UPF0681 protein KIAA1033 OS=Homo sapiens GN=KIAA1033 PE=1 SV=1 - [K1033_HUMAN]
P23396	39.92	7	7	243	26.6714	9.65674	39.9178	1.14434e+07	0.731903	5	29.7894	40S ribosomal protein S3 OS=Homo sapiens GN=RPS3 PE=1 SV=2 - [RS3_HUMAN]
P25398	50	9	6	132	14.5055	7.21045	42.1796	4.85532e+06	0.730562	6	6.73386	40S ribosomal protein S12 OS=Homo sapiens GN=RPS12 PE=1 SV=3 - [RS12_HUMAN]
Q07065	36.05	35	17	602	65.9827	5.92236	127.943	7.28971e+06	0.723371	21	16.1037	Cytoskeleton-associated protein 4 OS=Homo sapiens GN=CKAP4 PE=1 SV=2 - [CKAP4_HUMAN]
Q6P2I3	6.37	1	1	314	34.5911	7.75244	6.15143	2.14654e+06	0.721717	1		Fumarylacetoacetate hydrolase domain-containing protein 2B OS=Homo sapiens GN=FAHD2B PE=2 SV=1 - [FAH2B_HUMAN]
Q9Y3C6	27.11	8	3	166	18.2251	7.98682	27.8056	1.56624e+06	0.720271	5	7.92709	Peptidyl-prolyl cis-trans isomerase-like 1 OS=Homo sapiens GN=PPIL1 PE=1 SV=1 - [PPIL1_HUMAN]
O60271	1.14	1	1	1321	146.115	5.14795	9.89824	196578	0.720249	1		C-jun-amino-terminal kinase-interacting protein 4 OS=Homo sapiens GN=SPAG9 PE=1 SV=4 - [JIP4_HUMAN]
P35754	31.13	6	4	106	11.7682	8.08936	19.4303	1.27381e+07	0.719683	4	10.8083	Glutaredoxin-1 OS=Homo sapiens GN=GLRX PE=1 SV=2 - [GLRX1_HUMAN]
P62805	57.28	25	9	103	11.3604	11.356	105.097	9.30339e+07	0.719501	14	9.23654	Histone H4 OS=Homo sapiens GN=HIST1H4A PE=1 SV=2 - [H4_HUMAN]
Q6PGP7	0.83	2	1	1564	175.375	7.53271	8.60046	405532	0.719243	1		Tetratricopeptide repeat protein 37 OS=Homo sapiens GN=TTC37 PE=1 SV=1 - [TTC37_HUMAN]
P08865	25.08	9	5	295	32.8334	4.86865	32.3197	1.86229e+07	0.718231	5	4.4182	40S ribosomal protein SA OS=Homo sapiens GN=RPSA PE=1 SV=4 - [RSSA_HUMAN]
P27635	12.62	3	1	214	24.5879	10.0815	26.7708	4.01048e+06	0.717651	1		60S ribosomal protein L10 OS=Homo sapiens GN=RPL10 PE=1 SV=4 - [RL10_HUMAN]
Q9UPU5	2.52	8	6	2620	294.178	6.13818	45.7927	1.15661e+06	0.717122	6	8.05009	Ubiquitin carboxyl-terminal hydrolase 24 OS=Homo sapiens GN=USP24 PE=1 SV=3 - [UBP24_HUMAN]
Q9UG63	3.53	2	2	623	71.2446	7.37158	5.26857	1.19529e+06	0.714873	2	4.08816	ATP-binding cassette sub-family F member 2 OS=Homo sapiens GN=ABCF2 PE=1 SV=2 - [ABCF2_HUMAN]
P11413	32.04	30	15	515	59.219	6.84424	135.208	6.97782e+07	0.714691	22	20.6942	Glucose-6-phosphate 1-dehydrogenase OS=Homo sapiens GN=G6PD PE=1 SV=4 - [G6PD_HUMAN]
Q9Y5X1	2.35	2	1	595	66.5496	5.57959	8.8659	1.49629e+06	0.714398	1		Sorting nexin-9 OS=Homo sapiens GN=SNX9 PE=1 SV=1 - [SNX9_HUMAN]
P53396	22.25	30	19	1101	120.762	7.32764	127.456	8.38446e+06	0.713083	21	16.2644	ATP-citrate synthase OS=Homo sapiens GN=ACLY PE=1 SV=3 - [ACLY_HUMAN]
Q9UBV8	15.14	10	5	284	30.3613	6.53662	36.1446	3.76727e+07	0.711583	5	14.5916	Peflin OS=Homo sapiens GN=PEF1 PE=1 SV=1 - [PEF1_HUMAN]
P18077	9.09	3	2	110	12.5298	11.063	14.0207	3.43672e+06	0.711062	2	0.121965	60S ribosomal protein L35a OS=Homo sapiens GN=RPL35A PE=1 SV=2 - [RL35A_HUMAN]
P49207	12.82	3	2	117	13.2845	11.4731	12.4905	8.89789e+06	0.710302	2	22.5219	60S ribosomal protein L34 OS=Homo sapiens GN=RPL34 PE=1 SV=3 - [RL34_HUMAN]
P62244	34.62	8	5	130	14.83	10.1255	43.0958	5.38761e+06	0.70961	5	32.1057	40S ribosomal protein S15a OS=Homo sapiens GN=RPS15A PE=1 SV=2 - [RS15A_HUMAN]
O75251	6.57	1	1	213	23.5481	9.99365	7.11686	93877.8	0.708303	1		NADH dehydrogenase [ubiquinone] iron-sulfur protein 7, mitochondrial OS=Homo sapiens GN=NDUFS7 PE=1 SV=3 - [NDUS7_HUMAN]
Q07020	19.68	3	3	188	21.6211	11.7222	9.83675	389133	0.708116	3	26.1968	60S ribosomal protein L18 OS=Homo sapiens GN=RPL18 PE=1 SV=2 - [RL18_HUMAN]
P02545	39.91	52	26	664	74.0947	7.02002	193.543	2.10965e+07	0.707746	32	16.3212	Lamin-A/C OS=Homo sapiens GN=LMNA PE=1 SV=1 - [LMNA_HUMAN]
P21359	0.88	3	2	2839	319.168	7.38623	13.8248	458724	0.707714	2	30.6429	Neurofibromin OS=Homo sapiens GN=NF1 PE=1 SV=2 - [NF1_HUMAN]
O95202	4.74	4	3	739	83.302	6.69775	15.2804	631088	0.707258	2	26.302	LETM1 and EF-hand domain-containing protein 1, mitochondrial OS=Homo sapiens GN=LETM1 PE=1 SV=1 - [LETM1_HUMAN]
P62424	22.93	7	4	266	29.977	10.6089	23.977	6.30587e+06	0.706263	4	15.2854	60S ribosomal protein L7a OS=Homo sapiens GN=RPL7A PE=1 SV=2 - [RL7A_HUMAN]
P69849	1.23	2	1	1222	134.097	5.70654	7.43463	352415	0.705434	1		Nodal modulator 3 OS=Homo sapiens GN=NOMO3 PE=2 SV=1 - [NOMO3_HUMAN]
Q9NVE7	3.23	3	2	773	85.937	6.27783	11.5363	652651	0.705421	1		Pantothenate kinase 4 OS=Homo sapiens GN=PANK4 PE=1 SV=1 - [PANK4_HUMAN]
O43847	1.83	4	2	1150	131.488	4.99561	20.7446	1.39611e+06	0.704758	2	39.5138	Nardilysin OS=Homo sapiens GN=NRD1 PE=1 SV=2 - [NRDC_HUMAN]
Q86UE4	6.7	4	3	582	63.7988	9.31982	15.4363	1.44264e+06	0.704321	3	10.862	Protein LYRIC OS=Homo sapiens GN=MTDH PE=1 SV=2 - [LYRIC_HUMAN]
P18124	25.4	8	5	248	29.2072	10.6528	44.91	1.18316e+07	0.704182	5	24.6277	60S ribosomal protein L7 OS=Homo sapiens GN=RPL7 PE=1 SV=1 - [RL7_HUMAN]
P23246	6.08	5	3	707	76.1016	9.43701	34.2932	3.4526e+06	0.703238	4	15.5624	Splicing factor, proline- and glutamine-rich OS=Homo sapiens GN=SFPQ PE=1 SV=2 - [SFPQ_HUMAN]
P46778	27.5	5	3	160	18.5531	10.4917	25.3096	9.49217e+06	0.702677	4	7.49424	60S ribosomal protein L21 OS=Homo sapiens GN=RPL21 PE=1 SV=2 - [RL21_HUMAN]
Q9UGP4	3.85	2	2	676	72.1439	6.65381	8.05372	761967	0.701784	2	26.5607	LIM domain-containing protein 1 OS=Homo sapiens GN=LIMD1 PE=1 SV=1 - [LIMD1_HUMAN]
P62249	47.26	13	8	146	16.435	10.2134	47.86	1.57722e+07	0.701594	8	10.0806	40S ribosomal protein S16 OS=Homo sapiens GN=RPS16 PE=1 SV=2 - [RS16_HUMAN]
P52597	26.75	12	6	415	45.6429	5.57959	49.2603	2.60186e+07	0.700712	4	18.0694	Heterogeneous nuclear ribonucleoprotein F OS=Homo sapiens GN=HNRNPF PE=1 SV=3 - [HNRPF_HUMAN]
Q9UNX4	1.06	1	1	943	106.032	6.63916	2.74372	133508	0.700214	1		WD repeat-containing protein 3 OS=Homo sapiens GN=WDR3 PE=1 SV=1 - [WDR3_HUMAN]
Q01813	14.67	16	9	784	85.5415	7.54736	79.9435	5.10772e+06	0.699149	9	14.1383	6-phosphofructokinase type C OS=Homo sapiens GN=PFKP PE=1 SV=2 - [K6PP_HUMAN]
Q14195	29.47	23	13	570	61.9241	6.49365	99.0664	1.22325e+07	0.697277	12	11.5771	Dihydropyrimidinase-related protein 3 OS=Homo sapiens GN=DPYSL3 PE=1 SV=1 - [DPYL3_HUMAN]
Q7RTV0	26.36	3	2	110	12.397	8.41162	21.2938	493860	0.696804	2	34.2205	PHD finger-like domain-containing protein 5A OS=Homo sapiens GN=PHF5A PE=1 SV=1 - [PHF5A_HUMAN]
P01892	13.15	8	3	365	40.8962	6.99072	23.2256	4.73236e+06	0.696368	1		HLA class I histocompatibility antigen, A-2 alpha chain OS=Homo sapiens GN=HLA-A PE=1 SV=1 - [1A02_HUMAN]
P46783	18.79	6	3	165	18.8859	10.1548	31.5333	3.5349e+06	0.696045	4	5.37275	40S ribosomal protein S10 OS=Homo sapiens GN=RPS10 PE=1 SV=1 - [RS10_HUMAN]
P35520	2.72	1	1	551	60.5482	6.65381	7.8176	1.37955e+07	0.695999	1		Cystathionine beta-synthase OS=Homo sapiens GN=CBS PE=1 SV=2 - [CBS_HUMAN]
P31689	7.05	4	2	397	44.8395	7.07861	21.4652	2.09267e+06	0.695766	2	19.854	DnaJ homolog subfamily A member 1 OS=Homo sapiens GN=DNAJA1 PE=1 SV=2 - [DNJA1_HUMAN]
Q99836	45.61	15	10	296	33.212	6.15088	57.7589	3.90036e+07	0.694636	11	8.34104	Myeloid differentiation primary response protein MyD88 OS=Homo sapiens GN=MYD88 PE=1 SV=1 - [MYD88_HUMAN]
P68363	44.79	66	16	451	50.1196	5.05908	253.8	427954831	0.693304	3	51.6215	Tubulin alpha-1B chain OS=Homo sapiens GN=TUBA1B PE=1 SV=1 - [TBA1B_HUMAN]
Q03252	2.33	2	1	600	67.6475	5.35107	15.0948	268303	0.692962	1		Lamin-B2 OS=Homo sapiens GN=LMNB2 PE=1 SV=3 - [LMNB2_HUMAN]
P62269	36.84	19	9	152	17.7079	10.9897	77.6929	1.78871e+07	0.692905	11	10.1387	40S ribosomal protein S18 OS=Homo sapiens GN=RPS18 PE=1 SV=3 - [RS18_HUMAN]
P62854	31.3	4	3	115	13.0071	11.0044	13.4036	4.67232e+06	0.692268	3	13.7527	40S ribosomal protein S26 OS=Homo sapiens GN=RPS26 PE=1 SV=3 - [RS26_HUMAN]
Q16513	2.74	2	2	984	111.964	6.30322	9.16685	392704	0.691447	2	0.541519	Serine/threonine-protein kinase N2 OS=Homo sapiens GN=PKN2 PE=1 SV=1 - [PKN2_HUMAN]
P46821	10.78	25	18	2468	270.454	4.80518	109.147	2.60977e+06	0.690618	17	19.5924	Microtubule-associated protein 1B OS=Homo sapiens GN=MAP1B PE=1 SV=1 - [MAP1B_HUMAN]
Q9GZT4	20	6	4	340	36.5431	6.53662	25.0751	7.04226e+06	0.690328	2	19.5123	Serine racemase OS=Homo sapiens GN=SRR PE=1 SV=1 - [SRR_HUMAN]
P83731	14.01	3	2	157	17.7679	11.2534	10.6409	2.52083e+06	0.690009	2	43.0401	60S ribosomal protein L24 OS=Homo sapiens GN=RPL24 PE=1 SV=1 - [RL24_HUMAN]
O43175	17.82	14	8	533	56.6144	6.7124	45.4632	4.82076e+07	0.689906	8	16.4964	D-3-phosphoglycerate dehydrogenase OS=Homo sapiens GN=PHGDH PE=1 SV=4 - [SERA_HUMAN]
P68371	64.72	107	23	445	49.799	4.89404	407.795	5.10077e+08	0.689349	3	3.30189	Tubulin beta-2C chain OS=Homo sapiens GN=TUBB2C PE=1 SV=1 - [TBB2C_HUMAN]
P35221	7.28	8	5	906	100.009	6.29053	36.0306	757924	0.685852	3	3.88314	Catenin alpha-1 OS=Homo sapiens GN=CTNNA1 PE=1 SV=1 - [CTNA1_HUMAN]
P61353	33.82	6	4	136	15.7877	10.5649	36.3244	8.6414e+06	0.684184	4	10.5182	60S ribosomal protein L27 OS=Homo sapiens GN=RPL27 PE=1 SV=2 - [RL27_HUMAN]
P68431	14.71	7	2	136	15.3945	11.1216	34.4376	7.20369e+07	0.683128	4	1.91255	Histone H3.1 OS=Homo sapiens GN=HIST1H3A PE=1 SV=2 - [H31_HUMAN]
P62888	53.04	15	6	115	12.7757	9.62744	54.7178	1.18184e+07	0.683118	8	12.8391	60S ribosomal protein L30 OS=Homo sapiens GN=RPL30 PE=1 SV=2 - [RL30_HUMAN]
Q9Y4K4	4.73	4	3	846	94.9793	7.63525	24.3662	811478	0.682725	2	0.818363	Mitogen-activated protein kinase kinase kinase kinase 5 OS=Homo sapiens GN=MAP4K5 PE=1 SV=1 - [M4K5_HUMAN]
P62899	42.4	7	5	125	14.4539	10.5356	30.689	8.81834e+06	0.682081	4	39.4629	60S ribosomal protein L31 OS=Homo sapiens GN=RPL31 PE=1 SV=1 - [RL31_HUMAN]
P07437	64.86	117	23	444	49.639	4.89404	454.389	5.10077e+08	0.680044	11	11.6854	Tubulin beta chain OS=Homo sapiens GN=TUBB PE=1 SV=2 - [TBB5_HUMAN]
P08670	58.15	52	24	466	53.6191	5.12256	224.923	8.89966e+07	0.678457	29	29.0627	Vimentin OS=Homo sapiens GN=VIM PE=1 SV=4 - [VIME_HUMAN]
P46940	26.55	89	43	1657	189.134	6.48096	348.329	3.70005e+07	0.67687	47	16.4143	Ras GTPase-activating-like protein IQGAP1 OS=Homo sapiens GN=IQGAP1 PE=1 SV=1 - [IQGA1_HUMAN]
Q01105	12.76	6	3	290	33.4687	4.32275	19.9237	5.52699e+06	0.676744	3	6.24989	Protein SET OS=Homo sapiens GN=SET PE=1 SV=3 - [SET_HUMAN]
P63010	15.26	20	13	937	104.486	5.37646	80.0501	5.77219e+06	0.676489	12	14.8601	AP-2 complex subunit beta-1 OS=Homo sapiens GN=AP2B1 PE=1 SV=1 - [AP2B1_HUMAN]
Q99714	37.16	8	5	261	26.9061	7.78174	35.3811	5.4943e+06	0.675993	5	10.1335	3-hydroxyacyl-CoA dehydrogenase type-2 OS=Homo sapiens GN=HSD17B10 PE=1 SV=3 - [HCD2_HUMAN]
Q96AG4	8.79	3	2	307	34.9089	9.56885	11.4761	6.18592e+06	0.675549	2	25.3816	Leucine-rich repeat-containing protein 59 OS=Homo sapiens GN=LRRC59 PE=1 SV=1 - [LRC59_HUMAN]
O15357	7	12	7	1258	138.499	6.53662	47.3076	1.04909e+06	0.675238	7	3.76034	Phosphatidylinositol-3,4,5-trisphosphate 5-phosphatase 2 OS=Homo sapiens GN=INPPL1 PE=1 SV=1 - [SHIP2_HUMAN]
Q16698	3.88	2	1	335	36.0448	9.27588	11.7868	3.59971e+06	0.675036	1		2,4-dienoyl-CoA reductase, mitochondrial OS=Homo sapiens GN=DECR1 PE=1 SV=1 - [DECR_HUMAN]
Q8N556	1.23	2	1	730	80.6748	8.67529	8.37535	1.97019e+06	0.673162	1		Actin filament-associated protein 1 OS=Homo sapiens GN=AFAP1 PE=1 SV=2 - [AFAP1_HUMAN]
P12004	4.98	2	1	261	28.7503	4.69092	4.97372	1.64227e+06	0.672341	1		Proliferating cell nuclear antigen OS=Homo sapiens GN=PCNA PE=1 SV=1 - [PCNA_HUMAN]
P0C0S5	31.25	10	4	128	13.5446	10.5796	34.9448	9.8752e+07	0.671951	2	19.6673	Histone H2A.Z OS=Homo sapiens GN=H2AFZ PE=1 SV=2 - [H2AZ_HUMAN]
P36405	6.04	2	1	182	20.4428	7.23975	7.22092	1.02724e+06	0.67183	1		ADP-ribosylation factor-like protein 3 OS=Homo sapiens GN=ARL3 PE=1 SV=2 - [ARL3_HUMAN]
P52789	5.23	4	4	917	102.313	6.04932	15.2476	727304	0.671465	2	21.6245	Hexokinase-2 OS=Homo sapiens GN=HK2 PE=1 SV=2 - [HXK2_HUMAN]
P61254	40.69	12	7	145	17.2475	10.5503	47.0898	1.20129e+07	0.670688	7	18.7602	60S ribosomal protein L26 OS=Homo sapiens GN=RPL26 PE=1 SV=1 - [RL26_HUMAN]
P62158	22.15	6	2	149	16.8268	4.22119	27.7728	3.35617e+06	0.670291	3	3.79206	Calmodulin OS=Homo sapiens GN=CALM1 PE=1 SV=2 - [CALM_HUMAN]
P43304	9.49	6	5	727	80.8016	7.69385	21.8989	2.83318e+06	0.668875	5	5.79732	Glycerol-3-phosphate dehydrogenase, mitochondrial OS=Homo sapiens GN=GPD2 PE=1 SV=3 - [GPDM_HUMAN]
P62807	38.4	14	5	125	13.8105	10.3159	61.4191	7.88834e+07	0.668587	2	7.30087	Histone H2B type 1-C/E/F/G/I OS=Homo sapiens GN=HIST1H2BC PE=1 SV=3 - [H2B1C_HUMAN]
P10398	5.78	4	3	606	67.5423	9.01221	21.0622	1.31393e+06	0.667884	3	12.0038	A-Raf proto-oncogene serine/threonine-protein kinase OS=Homo sapiens GN=ARAF PE=1 SV=2 - [ARAF_HUMAN]
Q9BPX5	28.76	5	3	153	16.9308	6.59521	18.5082	1.35092e+06	0.666434	3	5.45707	Actin-related protein 2/3 complex subunit 5-like protein OS=Homo sapiens GN=ARPC5L PE=1 SV=1 - [ARP5L_HUMAN]
O75923	4.04	11	7	2080	237.144	5.64307	46.0621	1.20937e+06	0.666282	7	17.3577	Dysferlin OS=Homo sapiens GN=DYSF PE=1 SV=1 - [DYSF_HUMAN]
P62280	24.68	8	5	158	18.419	10.3013	37.0914	9.08832e+06	0.666115	5	14.1554	40S ribosomal protein S11 OS=Homo sapiens GN=RPS11 PE=1 SV=3 - [RS11_HUMAN]
O60841	3.03	4	3	1220	138.715	5.46533	26.3709	1.20145e+06	0.665423	3	11.6748	Eukaryotic translation initiation factor 5B OS=Homo sapiens GN=EIF5B PE=1 SV=3 - [IF2P_HUMAN]
O94874	7.68	9	5	794	89.5398	6.78564	44.7325	3.00581e+08	0.664756	4	20.8997	UPF0555 protein KIAA0776 OS=Homo sapiens GN=KIAA0776 PE=1 SV=2 - [K0776_HUMAN]
P62906	11.52	2	2	217	24.8155	9.93506	14.4146	2.66676e+07	0.662506	2	7.99584	60S ribosomal protein L10a OS=Homo sapiens GN=RPL10A PE=1 SV=2 - [RL10A_HUMAN]
Q9Y263	10.69	9	6	795	87.1014	6.3667	34.5152	2.34795e+06	0.66204	6	15.0631	Phospholipase A-2-activating protein OS=Homo sapiens GN=PLAA PE=1 SV=2 - [PLAP_HUMAN]
P62750	21.15	5	3	156	17.6841	10.4478	19.8193	4.23289e+06	0.661655	4	10.4067	60S ribosomal protein L23a OS=Homo sapiens GN=RPL23A PE=1 SV=1 - [RL23A_HUMAN]
Q8IYB5	8.35	6	3	467	50.3544	8.74854	36.2899	1.84807e+07	0.661423	5	10.6541	Stromal membrane-associated protein 1 OS=Homo sapiens GN=SMAP1 PE=1 SV=2 - [SMAP1_HUMAN]
Q96P48	1.66	4	2	1450	162.089	6.22705	22.0995	1.05219e+06	0.658513	2	23.6461	Arf-GAP, Rho-GAP domain, ANK repeat and PH domain-containing protein 1 OS=Homo sapiens GN=ARAP1 PE=1 SV=3 - [ARAP1_HUMAN]
P42772	18.84	3	2	138	14.7125	6.53662	8.78534	144766	0.657752	1		Cyclin-dependent kinase 4 inhibitor B OS=Homo sapiens GN=CDKN2B PE=1 SV=1 - [CDN2B_HUMAN]
Q13045	5.2	9	6	1269	144.66	6.04932	36.2341	1.99576e+06	0.657071	6	18.8366	Protein flightless-1 homolog OS=Homo sapiens GN=FLII PE=1 SV=2 - [FLII_HUMAN]
Q14247	33.09	35	16	550	61.5485	5.40186	136.215	2.72747e+07	0.656633	18	15.6481	Src substrate cortactin OS=Homo sapiens GN=CTTN PE=1 SV=2 - [SRC8_HUMAN]
P84090	16.35	2	1	104	12.251	5.92236	9.05718	199834	0.65561	1		Enhancer of rudimentary homolog OS=Homo sapiens GN=ERH PE=1 SV=1 - [ERH_HUMAN]
Q8N6N6	12.39	1	1	113	13.0238	8.63135	3.5516	1.52698e+06	0.654852	1		Protein GTLF3B OS=Homo sapiens GN=GTLF3B PE=2 SV=2 - [GTL3B_HUMAN]
P50454	32.3	16	10	418	46.4112	8.68994	63.683	3.95579e+07	0.654038	11	23.0746	Serpin H1 OS=Homo sapiens GN=SERPINH1 PE=1 SV=2 - [SERPH_HUMAN]
P62277	22.52	7	4	151	17.2117	10.5356	29.2427	4.36366e+06	0.653698	5	11.2823	40S ribosomal protein S13 OS=Homo sapiens GN=RPS13 PE=1 SV=2 - [RS13_HUMAN]
O75643	0.89	2	2	2136	244.353	6.06201	16.7261	298521	0.652466	2	46.041	U5 small nuclear ribonucleoprotein 200 kDa helicase OS=Homo sapiens GN=SNRNP200 PE=1 SV=2 - [U520_HUMAN]
Q969F9	3.29	4	3	1004	113.662	6.43018	14.1581	489710	0.651475	3	10.3758	Hermansky-Pudlak syndrome 3 protein OS=Homo sapiens GN=HPS3 PE=1 SV=1 - [HPS3_HUMAN]
Q9BUH6	12.25	2	2	204	21.626	5.47803	6.7381	2.25317e+06	0.649182	1		Uncharacterized protein C9orf142 OS=Homo sapiens GN=C9orf142 PE=1 SV=2 - [CI142_HUMAN]
Q96T51	3.81	2	2	708	79.7673	5.74463	15.5205	552731	0.648403	2	37.3188	RUN and FYVE domain-containing protein 1 OS=Homo sapiens GN=RUFY1 PE=1 SV=2 - [RUFY1_HUMAN]
P23588	2.62	2	1	611	69.1103	5.73193	11.1444	1.31138e+06	0.648329	1		Eukaryotic translation initiation factor 4B OS=Homo sapiens GN=EIF4B PE=1 SV=2 - [IF4B_HUMAN]
Q12768	4.31	6	4	1159	134.201	6.97607	25.0625	863477	0.647857	3	29.6913	Strumpellin OS=Homo sapiens GN=KIAA0196 PE=1 SV=1 - [STRUM_HUMAN]
Q04637	4.56	6	4	1600	175.426	5.33838	33.5849	1.04229e+06	0.646841	4	29.7193	Eukaryotic translation initiation factor 4 gamma 1 OS=Homo sapiens GN=EIF4G1 PE=1 SV=3 - [IF4G1_HUMAN]
P62917	22.18	5	3	257	28.0073	11.0337	28.218	1.26438e+07	0.646535	2	4.53818	60S ribosomal protein L8 OS=Homo sapiens GN=RPL8 PE=1 SV=2 - [RL8_HUMAN]
Q9GZP4	5.69	1	1	211	24.1627	5.74463	2.69028	346004	0.64627	1		UPF0424 protein C1orf128 OS=Homo sapiens GN=C1orf128 PE=1 SV=1 - [CA128_HUMAN]
Q96KK5	35.94	13	5	128	13.8978	10.8872	52.1855	1.0418e+08	0.645009	1		Histone H2A type 1-H OS=Homo sapiens GN=HIST1H2AH PE=1 SV=3 - [H2A1H_HUMAN]
O76024	2.02	2	2	890	100.241	8.04541	12.7977	1.20336e+06	0.644755	1		Wolframin OS=Homo sapiens GN=WFS1 PE=1 SV=1 - [WFS1_HUMAN]
P63244	22.71	8	4	317	35.0546	7.69385	38.8803	9.52004e+06	0.642954	6	12.6625	Guanine nucleotide-binding protein subunit beta-2-like 1 OS=Homo sapiens GN=GNB2L1 PE=1 SV=3 - [GBLP_HUMAN]
O14617	3.99	4	4	1153	130.076	8.48486	22.5193	757431	0.642503	3	53.4207	AP-3 complex subunit delta-1 OS=Homo sapiens GN=AP3D1 PE=1 SV=1 - [AP3D1_HUMAN]
P35268	30.47	9	5	128	14.7778	9.18799	33.5833	1.78324e+07	0.642202	6	19.9383	60S ribosomal protein L22 OS=Homo sapiens GN=RPL22 PE=1 SV=2 - [RL22_HUMAN]
Q9P2E9	7.23	10	7	1410	152.381	8.60205	40.5647	1.31744e+06	0.641271	6	4.25809	Ribosome-binding protein 1 OS=Homo sapiens GN=RRBP1 PE=1 SV=4 - [RRBP1_HUMAN]
Q9NUQ8	7.33	4	4	709	79.6952	6.34131	16.5841	1.11646e+06	0.641177	4	10.7649	ATP-binding cassette sub-family F member 3 OS=Homo sapiens GN=ABCF3 PE=1 SV=2 - [ABCF3_HUMAN]
P78537	8.8	2	1	125	14.3024	8.14795	5.79368	1.29753e+06	0.638811	1		Biogenesis of lysosome-related organelles complex 1 subunit 1 OS=Homo sapiens GN=BLOC1S1 PE=1 SV=1 - [BL1S1_HUMAN]
P62701	8.75	2	2	263	29.5791	10.1548	15.4394	6.27424e+06	0.638495	1		40S ribosomal protein S4, X isoform OS=Homo sapiens GN=RPS4X PE=1 SV=2 - [RS4X_HUMAN]
Q96SU4	1.77	2	1	736	83.1324	6.17627	13.8599	958247	0.638315	1		Oxysterol-binding protein-related protein 9 OS=Homo sapiens GN=OSBPL9 PE=1 SV=2 - [OSBL9_HUMAN]
P82932	10.4	1	1	125	14.2176	9.26123	2.85712	708162	0.637899	1		28S ribosomal protein S6, mitochondrial OS=Homo sapiens GN=MRPS6 PE=1 SV=3 - [RT06_HUMAN]
P40925	5.09	1	1	334	36.403	7.35693	3.54671	1.82383e+06	0.637498	1		Malate dehydrogenase, cytoplasmic OS=Homo sapiens GN=MDH1 PE=1 SV=4 - [MDHC_HUMAN]
P46776	17.57	8	3	148	16.551	11.0044	29.0766	1.08104e+07	0.636726	5	6.55461	60S ribosomal protein L27a OS=Homo sapiens GN=RPL27A PE=1 SV=2 - [RL27A_HUMAN]
Q08378	0.8	1	1	1498	167.252	5.43994	9.73307	406439	0.636	1		Golgin subfamily A member 3 OS=Homo sapiens GN=GOLGA3 PE=1 SV=2 - [GOGA3_HUMAN]
P62266	16.08	4	2	143	15.7977	10.4917	15.7672	8.69756e+06	0.63598	3	10.0947	40S ribosomal protein S23 OS=Homo sapiens GN=RPS23 PE=1 SV=3 - [RS23_HUMAN]
Q9H3K6	18.6	3	1	86	10.1102	6.52197	23.8779	2.8469e+07	0.635516	2	2.62204	BolA-like protein 2 OS=Homo sapiens GN=BOLA2 PE=1 SV=1 - [BOLA2_HUMAN]
P49458	26.74	2	2	86	10.1051	7.97217	9.80694	342162	0.635502	1		Signal recognition particle 9 kDa protein OS=Homo sapiens GN=SRP9 PE=1 SV=2 - [SRP09_HUMAN]
P56537	5.71	2	1	245	26.5822	4.67822	6.23073	2.95656e+06	0.63499	1		Eukaryotic translation initiation factor 6 OS=Homo sapiens GN=EIF6 PE=1 SV=1 - [IF6_HUMAN]
Q92614	1.27	3	2	2054	232.971	6.30322	16.6419	306562	0.634595	2	36.2366	Myosin-XVIIIa OS=Homo sapiens GN=MYO18A PE=1 SV=3 - [MY18A_HUMAN]
Q9UM54	11.44	17	11	1294	149.596	8.52881	75.3065	2.35274e+06	0.634322	11	17.494	Myosin-VI OS=Homo sapiens GN=MYO6 PE=1 SV=4 - [MYO6_HUMAN]
Q9Y5R8	12.41	2	2	145	16.8206	9.15869	8.23229	792006	0.633802	1		Trafficking protein particle complex subunit 1 OS=Homo sapiens GN=TRAPPC1 PE=1 SV=1 - [TPPC1_HUMAN]
O43143	9.94	11	7	795	90.8752	7.45947	54.2015	4.99396e+06	0.631051	8	43.941	Putative pre-mRNA-splicing factor ATP-dependent RNA helicase DHX15 OS=Homo sapiens GN=DHX15 PE=1 SV=2 - [DHX15_HUMAN]
P35241	17.15	23	12	583	68.5214	6.3667	90.1375	4.14544e+07	0.628862	1		Radixin OS=Homo sapiens GN=RDX PE=1 SV=1 - [RADI_HUMAN]
P07384	9.94	11	8	714	81.8382	5.66846	46.682	3.76034e+06	0.628136	8	5.67966	Calpain-1 catalytic subunit OS=Homo sapiens GN=CAPN1 PE=1 SV=1 - [CAN1_HUMAN]
Q14644	3.84	3	3	834	95.6382	7.15186	22.4879	471565	0.627209	2	5.3514	Ras GTPase-activating protein 3 OS=Homo sapiens GN=RASA3 PE=1 SV=3 - [RASA3_HUMAN]
P61513	13.04	1	1	92	10.2685	10.4331	6.11818	1.68726e+06	0.627171	1		60S ribosomal protein L37a OS=Homo sapiens GN=RPL37A PE=1 SV=2 - [RL37A_HUMAN]
P35637	3.04	1	1	526	53.3938	9.36377	12.7652	1.49199e+06	0.627073	1		RNA-binding protein FUS OS=Homo sapiens GN=FUS PE=1 SV=1 - [FUS_HUMAN]
Q6UB28	3.88	1	1	335	37.0647	6.84424	2.91762	1.27406e+06	0.626889	1		Methionine aminopeptidase 1D, mitochondrial OS=Homo sapiens GN=MAP1D PE=1 SV=1 - [AMP1D_HUMAN]
P04908	35.38	12	5	130	14.127	11.0483	45.5485	1.01672e+08	0.626552	1		Histone H2A type 1-B/E OS=Homo sapiens GN=HIST1H2AB PE=1 SV=2 - [H2A1B_HUMAN]
Q04837	10.14	2	1	148	17.249	9.59814	14.411	2.58145e+06	0.626397	1		Single-stranded DNA-binding protein, mitochondrial OS=Homo sapiens GN=SSBP1 PE=1 SV=1 - [SSBP_HUMAN]
Q8NHV4	7.58	5	3	660	71.9212	7.97217	23.7703	1.38611e+06	0.625603	3	18.0163	Protein NEDD1 OS=Homo sapiens GN=NEDD1 PE=1 SV=1 - [NEDD1_HUMAN]
Q12959	5.53	6	4	904	100.393	5.75732	20.9564	1.67476e+06	0.624316	4	16.7098	Disks large homolog 1 OS=Homo sapiens GN=DLG1 PE=1 SV=2 - [DLG1_HUMAN]
P29692	27.05	8	5	281	31.1028	5.0083	34.1548	1.39928e+07	0.624167	5	2.13634	Elongation factor 1-delta OS=Homo sapiens GN=EEF1D PE=1 SV=5 - [EF1D_HUMAN]
Q15365	48.03	45	10	356	37.4739	7.09326	176.01	9.82642e+07	0.623045	21	24.3243	Poly(rC)-binding protein 1 OS=Homo sapiens GN=PCBP1 PE=1 SV=2 - [PCBP1_HUMAN]
Q8TER5	0.66	1	1	1519	164.543	6.15088	9.41422	305653	0.622482	1		Protein SOLO OS=Homo sapiens GN=SOLO PE=1 SV=2 - [SOLO_HUMAN]
Q14204	20.36	144	90	4646	532.072	6.40479	549.466	1.58078e+07	0.622343	90	19.2772	Cytoplasmic dynein 1 heavy chain 1 OS=Homo sapiens GN=DYNC1H1 PE=1 SV=5 - [DYHC1_HUMAN]
Q96AE4	2.02	1	1	644	67.5185	7.60596	12.9058	1.14808e+06	0.622308	1		Far upstream element-binding protein 1 OS=Homo sapiens GN=FUBP1 PE=1 SV=3 - [FUBP1_HUMAN]
P62861	16.95	1	1	59	6.64382	12.147	4.45142	7.10342e+06	0.621219	1		40S ribosomal protein S30 OS=Homo sapiens GN=FAU PE=1 SV=1 - [RS30_HUMAN]
Q8WUM4	33.53	43	25	868	95.9631	6.52197	182.514	9.86035e+06	0.621071	31	14.7213	Programmed cell death 6-interacting protein OS=Homo sapiens GN=PDCD6IP PE=1 SV=1 - [PDC6I_HUMAN]
P33121	3.72	2	2	698	77.8929	7.15186	4.74484	1.1811e+06	0.620248	1		Long-chain-fatty-acid--CoA ligase 1 OS=Homo sapiens GN=ACSL1 PE=1 SV=1 - [ACSL1_HUMAN]
O60506	10.75	6	6	623	69.5596	8.5874	29.0248	5.47783e+06	0.619901	6	14.9814	Heterogeneous nuclear ribonucleoprotein Q OS=Homo sapiens GN=SYNCRIP PE=1 SV=2 - [HNRPQ_HUMAN]
Q15393	6.08	8	6	1217	135.492	5.26221	26.3483	1.54003e+06	0.618963	5	11.5157	Splicing factor 3B subunit 3 OS=Homo sapiens GN=SF3B3 PE=1 SV=4 - [SF3B3_HUMAN]
P30050	54.55	10	6	165	17.8075	9.42236	38.2307	2.06417e+07	0.618757	6	20.4583	60S ribosomal protein L12 OS=Homo sapiens GN=RPL12 PE=1 SV=1 - [RL12_HUMAN]
Q93062	9.18	1	1	196	21.7882	8.07471	4.98776	1.34676e+06	0.618615	1		RNA-binding protein with multiple splicing OS=Homo sapiens GN=RBPMS PE=1 SV=1 - [RBPMS_HUMAN]
Q13347	3.38	1	1	325	36.4786	5.64307	4.71939	5.60943e+06	0.61853	1		Eukaryotic translation initiation factor 3 subunit I OS=Homo sapiens GN=EIF3I PE=1 SV=1 - [EIF3I_HUMAN]
P14618	19.21	11	7	531	57.9	7.84033	75.6567	3.60604e+07	0.6174	7	1.8948e+08	Pyruvate kinase isozymes M1/M2 OS=Homo sapiens GN=PKM2 PE=1 SV=4 - [KPYM_HUMAN]
P61326	7.53	1	1	146	17.1528	6.11279	4.47922	990193	0.61726	1		Protein mago nashi homolog OS=Homo sapiens GN=MAGOH PE=1 SV=1 - [MGN_HUMAN]
Q9H270	5.53	7	4	941	107.768	7.04932	25.5007	1.60705e+06	0.617255	4	9.28455	Vacuolar protein sorting-associated protein 11 homolog OS=Homo sapiens GN=VPS11 PE=1 SV=1 - [VPS11_HUMAN]
P39019	51.72	15	9	145	16.0505	10.3159	47.2277	1.2201e+07	0.616727	10	12.922	40S ribosomal protein S19 OS=Homo sapiens GN=RPS19 PE=1 SV=2 - [RS19_HUMAN]
P61247	29.55	7	6	264	29.9257	9.72998	33.9338	9.41346e+06	0.616369	4	15.2042	40S ribosomal protein S3a OS=Homo sapiens GN=RPS3A PE=1 SV=2 - [RS3A_HUMAN]
Q8IV08	2.45	3	1	490	54.6705	6.46826	15.8108	1.46965e+07	0.615737	3	106.125	Phospholipase D3 OS=Homo sapiens GN=PLD3 PE=1 SV=1 - [PLD3_HUMAN]
P35080	38.57	28	7	140	15.0363	6.99072	119.245	1.91886e+08	0.615498	14	7.5262	Profilin-2 OS=Homo sapiens GN=PFN2 PE=1 SV=3 - [PROF2_HUMAN]
Q8WUR7	10.32	1	1	126	13.3133	9.42236	2.58762	1.05954e+06	0.615092	1		UPF0235 protein C15orf40 OS=Homo sapiens GN=C15orf40 PE=1 SV=1 - [CO040_HUMAN]
P11586	24.17	38	19	935	101.495	7.29834	157.964	1.38481e+07	0.613859	22	23.2482	C-1-tetrahydrofolate synthase, cytoplasmic OS=Homo sapiens GN=MTHFD1 PE=1 SV=3 - [C1TC_HUMAN]
P62263	41.72	11	8	151	16.2625	10.0522	51.0105	1.07115e+07	0.613641	8	8.64002	40S ribosomal protein S14 OS=Homo sapiens GN=RPS14 PE=1 SV=3 - [RS14_HUMAN]
Q14061	20.63	1	1	63	6.91038	7.23975	6.4169	146313	0.613348	1		Cytochrome c oxidase copper chaperone OS=Homo sapiens GN=COX17 PE=1 SV=2 - [COX17_HUMAN]
P15311	20.82	31	14	586	69.3697	6.26514	146.436	4.14544e+07	0.61318	6	14.1196	Ezrin OS=Homo sapiens GN=EZR PE=1 SV=4 - [EZRI_HUMAN]
P04083	34.39	23	10	346	38.69	7.02002	90.7366	2.47915e+07	0.612713	13	15.856	Annexin A1 OS=Homo sapiens GN=ANXA1 PE=1 SV=2 - [ANXA1_HUMAN]
Q9P1Z2	22.14	21	12	691	77.2888	4.81787	71.9741	4.94871e+06	0.612115	10	15.8899	Calcium-binding and coiled-coil domain-containing protein 1 OS=Homo sapiens GN=CALCOCO1 PE=1 SV=2 - [CACO1_HUMAN]
P53365	4.99	2	1	341	37.8324	6.03662	9.67411	1.54095e+06	0.612044	1		Arfaptin-2 OS=Homo sapiens GN=ARFIP2 PE=1 SV=1 - [ARFP2_HUMAN]
Q16531	5.61	5	5	1140	126.887	5.26221	23.787	873290	0.6116	5	16.7152	DNA damage-binding protein 1 OS=Homo sapiens GN=DDB1 PE=1 SV=1 - [DDB1_HUMAN]
P19338	9.58	13	6	710	76.5684	4.70361	59.125	3.9426e+06	0.609719	7	18.9736	Nucleolin OS=Homo sapiens GN=NCL PE=1 SV=3 - [NUCL_HUMAN]
P63172	23.01	4	2	113	12.444	5.08447	16.3416	2.79749e+06	0.609066	2	11.0879	Dynein light chain Tctex-type 1 OS=Homo sapiens GN=DYNLT1 PE=1 SV=1 - [DYLT1_HUMAN]
Q9HAU4	5.35	4	3	748	86.1417	7.95752	20.5255	841256	0.608964	2	14.7542	E3 ubiquitin-protein ligase SMURF2 OS=Homo sapiens GN=SMURF2 PE=1 SV=1 - [SMUF2_HUMAN]
O43795	1.85	2	2	1136	131.902	9.37842	14.0329	526798	0.608539	1		Myosin-Ib OS=Homo sapiens GN=MYO1B PE=1 SV=3 - [MYO1B_HUMAN]
P62851	24	6	4	125	13.7337	10.1108	21.7146	1.70839e+07	0.607033	4	3.98544	40S ribosomal protein S25 OS=Homo sapiens GN=RPS25 PE=1 SV=1 - [RS25_HUMAN]
Q9BYB4	18.04	8	5	327	35.5951	7.97217	42.1833	1.15241e+07	0.606206	4	14.1395	Guanine nucleotide-binding protein subunit beta-like protein 1 OS=Homo sapiens GN=GNB1L PE=1 SV=2 - [GNB1L_HUMAN]
Q92900	4.07	5	4	1129	124.267	6.60986	29.1453	1.22167e+06	0.605764	4	17.2449	Regulator of nonsense transcripts 1 OS=Homo sapiens GN=UPF1 PE=1 SV=2 - [RENT1_HUMAN]
P08133	2.97	3	2	673	75.8256	5.60498	14.0628	845638	0.604795	3	20.7617	Annexin A6 OS=Homo sapiens GN=ANXA6 PE=1 SV=3 - [ANXA6_HUMAN]
P27816	22.22	47	18	1152	120.944	5.42725	178.394	2.4123e+07	0.60432	20	29.1382	Microtubule-associated protein 4 OS=Homo sapiens GN=MAP4 PE=1 SV=2 - [MAP4_HUMAN]
P28062	7.61	2	2	276	30.3346	7.73779	8.50622	526048	0.603468	2	21.5508	Proteasome subunit beta type-8 OS=Homo sapiens GN=PSMB8 PE=1 SV=2 - [PSB8_HUMAN]
Q96BY6	1.28	2	2	2183	249.154	6.93213	19.2452	186942	0.603401	1		Dedicator of cytokinesis protein 10 OS=Homo sapiens GN=DOCK10 PE=1 SV=2 - [DOC10_HUMAN]
P09038	23.33	6	5	210	22.6087	10.5356	16.7756	2.56707e+06	0.601569	5	15.7753	Heparin-binding growth factor 2 OS=Homo sapiens GN=FGF2 PE=1 SV=2 - [FGF2_HUMAN]
P05388	32.49	14	7	317	34.2518	5.97314	65.1397	3.25364e+07	0.601111	7	24.5774	60S acidic ribosomal protein P0 OS=Homo sapiens GN=RPLP0 PE=1 SV=1 - [RLA0_HUMAN]
Q08211	10.08	17	11	1270	140.869	6.84424	75.8685	3.75457e+06	0.600773	12	18.0642	ATP-dependent RNA helicase A OS=Homo sapiens GN=DHX9 PE=1 SV=4 - [DHX9_HUMAN]
P60866	22.69	7	3	119	13.3643	9.93506	28.5788	1.38251e+07	0.600743	4	1.46244	40S ribosomal protein S20 OS=Homo sapiens GN=RPS20 PE=1 SV=1 - [RS20_HUMAN]
Q5SW79	5.24	10	5	1584	175.187	7.10791	41.9198	1.48883e+06	0.600234	5	28.107	Centrosomal protein of 170 kDa OS=Homo sapiens GN=CEP170 PE=1 SV=1 - [CE170_HUMAN]
Q86YV9	5.03	3	3	775	82.9228	6.27783	12.3892	760299	0.598603	3	9.12207	Hermansky-Pudlak syndrome 6 protein OS=Homo sapiens GN=HPS6 PE=2 SV=1 - [HPS6_HUMAN]
Q86YS3	1.88	1	1	637	71.8835	4.86865	3.9441	584538	0.598424	1		Rab11 family-interacting protein 4 OS=Homo sapiens GN=RAB11FIP4 PE=1 SV=1 - [RFIP4_HUMAN]
P62829	46.43	9	6	140	14.8561	10.5063	32.5853	1.45649e+07	0.597718	6	9.19375	60S ribosomal protein L23 OS=Homo sapiens GN=RPL23 PE=1 SV=1 - [RL23_HUMAN]
Q9Y6C9	6.93	1	1	303	33.3089	7.97217	3.05757	375277	0.596917	1		Mitochondrial carrier homolog 2 OS=Homo sapiens GN=MTCH2 PE=1 SV=1 - [MTCH2_HUMAN]
O95831	4.24	2	2	613	66.8589	8.95361	16.4429	737070	0.596453	2	4.6929	Apoptosis-inducing factor 1, mitochondrial OS=Homo sapiens GN=AIFM1 PE=1 SV=1 - [AIFM1_HUMAN]
Q8NB16	2.55	2	1	471	54.4445	8.82178	8.57699	3.15688e+06	0.595862	1		Mixed lineage kinase domain-like protein OS=Homo sapiens GN=MLKL PE=1 SV=1 - [MLKL_HUMAN]
O60264	0.95	1	1	1052	121.828	8.08936	5.74145	262756	0.595681	1		SWI/SNF-related matrix-associated actin-dependent regulator of chromatin subfamily A member 5 OS=Homo sapiens GN=SMARCA5 PE=1 SV=1 - [SMCA5_HUMAN]
P46779	9.49	4	2	137	15.7377	12.0151	30.2193	3.52818e+06	0.595663	2	3.77595	60S ribosomal protein L28 OS=Homo sapiens GN=RPL28 PE=1 SV=3 - [RL28_HUMAN]
Q8TDZ2	12.56	17	9	1067	117.801	6.40479	60.5076	2.55014e+06	0.595534	13	19.7603	NEDD9-interacting protein with calponin homology and LIM domains OS=Homo sapiens GN=MICAL1 PE=1 SV=2 - [MICA1_HUMAN]
P26373	4.74	1	1	211	24.2465	11.6489	9.20086	5.74977e+06	0.595425	1		60S ribosomal protein L13 OS=Homo sapiens GN=RPL13 PE=1 SV=4 - [RL13_HUMAN]
Q5VW36	1.39	2	2	1801	199.944	6.62451	5.86438	351336	0.59507	2	13.9394	Uncharacterized protein KIAA1797 OS=Homo sapiens GN=KIAA1797 PE=1 SV=1 - [K1797_HUMAN]
P63173	51.43	6	3	70	8.21273	10.0962	29.5354	2.91424e+06	0.594095	3	3.54173	60S ribosomal protein L38 OS=Homo sapiens GN=RPL38 PE=1 SV=2 - [RL38_HUMAN]
Q7Z460	0.78	1	1	1538	169.346	9.02686	18.0272	271904	0.592985	1		CLIP-associating protein 1 OS=Homo sapiens GN=CLASP1 PE=1 SV=1 - [CLAP1_HUMAN]
Q9H3P7	10.04	7	3	528	60.556	5.05908	29.6502	1.40301e+06	0.592032	4	19.619	Golgi resident protein GCP60 OS=Homo sapiens GN=ACBD3 PE=1 SV=4 - [GCP60_HUMAN]
P48507	10.58	2	2	274	30.7078	6.02393	16.9532	8.43952e+06	0.591825	2	14.586	Glutamate--cysteine ligase regulatory subunit OS=Homo sapiens GN=GCLM PE=1 SV=1 - [GSH0_HUMAN]
P78347	1.6	1	1	998	112.346	6.39209	5.39311	406125	0.59074	1		General transcription factor II-I OS=Homo sapiens GN=GTF2I PE=1 SV=2 - [GTF2I_HUMAN]
P60842	9.61	5	3	406	46.1246	5.47803	21.3078	9.46821e+06	0.589667	4	9636.55	Eukaryotic initiation factor 4A-I OS=Homo sapiens GN=EIF4A1 PE=1 SV=1 - [IF4A1_HUMAN]
O15111	3.76	3	2	745	84.599	6.72705	20.88	556586	0.58944	1		Inhibitor of nuclear factor kappa-B kinase subunit alpha OS=Homo sapiens GN=CHUK PE=1 SV=1 - [IKKA_HUMAN]
O00203	7.95	11	8	1094	121.274	5.97314	50.9934	2.5774e+06	0.589374	7	10.038	AP-3 complex subunit beta-1 OS=Homo sapiens GN=AP3B1 PE=1 SV=2 - [AP3B1_HUMAN]
Q13596	27.2	17	12	522	59.0331	5.14795	59.8216	6.12943e+06	0.588909	10	16.0015	Sorting nexin-1 OS=Homo sapiens GN=SNX1 PE=1 SV=3 - [SNX1_HUMAN]
P09382	54.07	15	7	135	14.7062	5.50342	73.4763	8.16104e+07	0.588419	8	7.22244	Galectin-1 OS=Homo sapiens GN=LGALS1 PE=1 SV=2 - [LEG1_HUMAN]
P07355	59.59	93	22	339	38.5798	7.75244	358.811	6.24648e+08	0.58801	56	23.623	Annexin A2 OS=Homo sapiens GN=ANXA2 PE=1 SV=2 - [ANXA2_HUMAN]
Q9Y6Y8	4.5	5	4	1000	111.007	5.5415	25.4551	1.31118e+06	0.587787	4	43.5538	SEC23-interacting protein OS=Homo sapiens GN=SEC23IP PE=1 SV=1 - [S23IP_HUMAN]
P41252	15.4	23	17	1266	144.866	6.20166	89.0614	5.6029e+06	0.587759	16	15.987	Isoleucyl-tRNA synthetase, cytoplasmic OS=Homo sapiens GN=IARS PE=1 SV=1 - [SYIC_HUMAN]
Q13439	6.73	15	12	2230	260.98	5.38916	65.0548	978168	0.585838	12	20.7366	Golgin subfamily A member 4 OS=Homo sapiens GN=GOLGA4 PE=1 SV=1 - [GOGA4_HUMAN]
P11216	6.76	6	5	843	96.6345	6.85889	26.6967	4.72574e+06	0.584551	5	5.70532	Glycogen phosphorylase, brain form OS=Homo sapiens GN=PYGB PE=1 SV=5 - [PYGB_HUMAN]
Q9H0B6	4.5	3	2	622	68.8923	7.15186	19.6345	715279	0.583773	2	1.65773	Kinesin light chain 2 OS=Homo sapiens GN=KLC2 PE=1 SV=1 - [KLC2_HUMAN]
Q9H3S7	8.56	19	12	1636	178.861	6.91748	75.8596	3.51527e+06	0.583658	12	12.7331	Tyrosine-protein phosphatase non-receptor type 23 OS=Homo sapiens GN=PTPN23 PE=1 SV=1 - [PTN23_HUMAN]
P53384	6.25	1	1	320	34.5664	5.32568	2.91796	2.98141e+06	0.582513	1		Nucleotide-binding protein 1 OS=Homo sapiens GN=NUBP1 PE=1 SV=1 - [NUBP1_HUMAN]
P62847	20.3	5	3	133	15.4134	10.7847	23.4189	1.36474e+06	0.58197	2	21.4078	40S ribosomal protein S24 OS=Homo sapiens GN=RPS24 PE=1 SV=1 - [RS24_HUMAN]
Q12906	11.86	19	9	894	95.2791	8.76318	67.5772	4.56981e+06	0.58138	12	41.1869	Interleukin enhancer-binding factor 3 OS=Homo sapiens GN=ILF3 PE=1 SV=3 - [ILF3_HUMAN]
Q5T0F9	1.4	1	1	858	94.1664	5.26221	4.08459	310433	0.579335	1		Coiled-coil and C2 domain-containing protein 1B OS=Homo sapiens GN=CC2D1B PE=1 SV=1 - [C2D1B_HUMAN]
Q9H9H4	18.25	3	3	285	31.2875	7.34229	14.1491	2.77524e+06	0.579077	3	32.488	Vacuolar protein sorting-associated protein 37B OS=Homo sapiens GN=VPS37B PE=1 SV=1 - [VP37B_HUMAN]
Q9UMS4	2.98	1	1	504	55.1463	6.60986	4.92081	1.13277e+06	0.578274	1		Pre-mRNA-processing factor 19 OS=Homo sapiens GN=PRPF19 PE=1 SV=1 - [PRP19_HUMAN]
P37108	27.94	12	5	136	14.5608	10.0376	37.093	952178	0.578212	6	15.0714	Signal recognition particle 14 kDa protein OS=Homo sapiens GN=SRP14 PE=1 SV=2 - [SRP14_HUMAN]
P56277	55.88	8	4	68	7.74168	8.17725	25.6789	2.80776e+06	0.577659	6	10.7734	Protein p8 MTCP-1 OS=Homo sapiens GN=MTCP1 PE=1 SV=1 - [MTCPA_HUMAN]
Q9BVJ7	47.33	12	7	150	16.5776	8.20654	51.8846	5.29741e+06	0.576909	6	14.0356	Dual specificity protein phosphatase 23 OS=Homo sapiens GN=DUSP23 PE=1 SV=1 - [DUS23_HUMAN]
Q9ULH1	1.15	1	1	1129	125.393	7.31299	13.8944	333321	0.576667	1		Arf-GAP with SH3 domain, ANK repeat and PH domain-containing protein 1 OS=Homo sapiens GN=ASAP1 PE=1 SV=3 - [ASAP1_HUMAN]
P46109	74.92	44	16	303	33.7559	6.7417	199.182	2.03879e+08	0.576027	26	15.4579	Crk-like protein OS=Homo sapiens GN=CRKL PE=1 SV=1 - [CRKL_HUMAN]
O00299	8.3	2	2	241	26.9057	5.17334	4.76035	1.60004e+06	0.57473	1		Chloride intracellular channel protein 1 OS=Homo sapiens GN=CLIC1 PE=1 SV=4 - [CLIC1_HUMAN]
P20810	9.75	5	4	708	76.5263	5.07178	34.1225	819503	0.574556	4	19.829	Calpastatin OS=Homo sapiens GN=CAST PE=1 SV=4 - [ICAL_HUMAN]
Q16630	2.54	1	1	551	59.1734	7.15186	4.0427	1.35522e+06	0.572741	1		Cleavage and polyadenylation specificity factor subunit 6 OS=Homo sapiens GN=CPSF6 PE=1 SV=2 - [CPSF6_HUMAN]
Q8TD19	12.77	12	9	979	107.1	5.74463	50.649	3.53301e+06	0.572324	9	23.0206	Serine/threonine-protein kinase Nek9 OS=Homo sapiens GN=NEK9 PE=1 SV=2 - [NEK9_HUMAN]
P02795	54.1	11	3	61	6.0372	7.82568	37.3086	2.28649e+07	0.571436	5	40.5582	Metallothionein-2 OS=Homo sapiens GN=MT2A PE=1 SV=1 - [MT2_HUMAN]
P48643	5.73	4	2	541	59.6328	5.65576	16.7206	8.16949e+06	0.571284	3	28.638	T-complex protein 1 subunit epsilon OS=Homo sapiens GN=CCT5 PE=1 SV=1 - [TCPE_HUMAN]
P00390	36.4	24	11	522	56.221	8.49951	101.648	1.11662e+08	0.57126	12	21.4199	Glutathione reductase, mitochondrial OS=Homo sapiens GN=GSR PE=1 SV=2 - [GSHR_HUMAN]
Q96JC1	2.82	2	2	886	101.744	6.99072	5.08945	746581	0.571206	1		Vam6/Vps39-like protein OS=Homo sapiens GN=VPS39 PE=2 SV=2 - [VPS39_HUMAN]
Q9H9A6	8.31	5	5	602	68.2071	6.43018	21.295	1.81339e+06	0.571096	5	31.9618	Leucine-rich repeat-containing protein 40 OS=Homo sapiens GN=LRRC40 PE=1 SV=1 - [LRC40_HUMAN]
P08708	16.3	7	3	135	15.5404	9.84717	28.2417	7.29925e+06	0.570878	4	10.1435	40S ribosomal protein S17 OS=Homo sapiens GN=RPS17 PE=1 SV=2 - [RS17_HUMAN]
P18085	33.33	7	5	180	20.4977	7.13721	25.6843	6.31404e+06	0.570819	4	9.15739	ADP-ribosylation factor 4 OS=Homo sapiens GN=ARF4 PE=1 SV=3 - [ARF4_HUMAN]
P11940	20.13	18	11	636	70.6259	9.49561	73.632	8.06957e+06	0.570093	14	34.1837	Polyadenylate-binding protein 1 OS=Homo sapiens GN=PABPC1 PE=1 SV=2 - [PABP1_HUMAN]
P47756	47.29	24	12	277	31.3308	5.59229	90.6373	9.27502e+07	0.56899	13	9.84433	F-actin-capping protein subunit beta OS=Homo sapiens GN=CAPZB PE=1 SV=4 - [CAPZB_HUMAN]
P22061	46.26	20	8	227	24.6346	7.21045	81.265	2.66898e+07	0.568711	8	7.79937	Protein-L-isoaspartate(D-aspartate) O-methyltransferase OS=Homo sapiens GN=PCMT1 PE=1 SV=3 - [PIMT_HUMAN]
Q8TBX8	4.04	1	1	421	47.2561	6.84424	2.64304	4.37236e+06	0.568234	1		Phosphatidylinositol-5-phosphate 4-kinase type-2 gamma OS=Homo sapiens GN=PIP4K2C PE=1 SV=2 - [PI42C_HUMAN]
P24534	6.67	1	1	225	24.7483	4.66553	3.88165	1.16772e+07	0.566997	1		Elongation factor 1-beta OS=Homo sapiens GN=EEF1B2 PE=1 SV=3 - [EF1B_HUMAN]
P63167	64.04	10	5	89	10.3591	7.40088	34.4245	2.16779e+07	0.566036	2	2.50174	Dynein light chain 1, cytoplasmic OS=Homo sapiens GN=DYNLL1 PE=1 SV=1 - [DYL1_HUMAN]
Q8TF09	12.5	2	1	96	10.8477	7.50342	4.79609	183632	0.565756	1		Dynein light chain roadblock-type 2 OS=Homo sapiens GN=DYNLRB2 PE=2 SV=1 - [DLRB2_HUMAN]
P50452	27.01	14	8	374	42.7392	5.56689	69.0734	4.86625e+07	0.564864	10	11.6417	Serpin B8 OS=Homo sapiens GN=SERPINB8 PE=1 SV=2 - [SPB8_HUMAN]
P63241	30.52	10	5	154	16.8214	5.23682	34.8487	2.47347e+06	0.563178	5	23.8113	Eukaryotic translation initiation factor 5A-1 OS=Homo sapiens GN=EIF5A PE=1 SV=2 - [IF5A1_HUMAN]
P05198	7.94	3	2	315	36.0894	5.08447	9.91817	3.20943e+06	0.563162	2	25.5773	Eukaryotic translation initiation factor 2 subunit 1 OS=Homo sapiens GN=EIF2S1 PE=1 SV=3 - [IF2A_HUMAN]
Q99460	1.26	1	1	953	105.769	5.38916	6.74788	972100	0.56274	1		26S proteasome non-ATPase regulatory subunit 1 OS=Homo sapiens GN=PSMD1 PE=1 SV=2 - [PSMD1_HUMAN]
P51452	40	11	6	185	20.4653	7.79639	38.1732	3.11882e+06	0.562521	5	2.1252	Dual specificity protein phosphatase 3 OS=Homo sapiens GN=DUSP3 PE=1 SV=1 - [DUS3_HUMAN]
Q66K74	4.72	5	4	1059	112.142	7.29834	18.8762	1.05225e+06	0.562149	3	12.814	Microtubule-associated protein 1S OS=Homo sapiens GN=MAP1S PE=1 SV=2 - [MAP1S_HUMAN]
Q9HD26	3.25	1	1	462	50.4888	5.92236	4.89442	140878	0.55983	1		Golgi-associated PDZ and coiled-coil motif-containing protein OS=Homo sapiens GN=GOPC PE=1 SV=1 - [GOPC_HUMAN]
Q9Y2Q9	10.16	2	2	187	20.8298	9.1001	9.00183	240923	0.559188	2	11.0741	28S ribosomal protein S28, mitochondrial OS=Homo sapiens GN=MRPS28 PE=1 SV=1 - [RT28_HUMAN]
Q9P0M9	6.76	1	1	148	16.0627	10.4185	2.34962	455231	0.558601	1		39S ribosomal protein L27, mitochondrial OS=Homo sapiens GN=MRPL27 PE=1 SV=1 - [RM27_HUMAN]
Q02878	11.81	6	3	288	32.7076	10.5796	22.4132	2.77753e+06	0.55751	3	5.28832	60S ribosomal protein L6 OS=Homo sapiens GN=RPL6 PE=1 SV=3 - [RL6_HUMAN]
Q8N983	5.12	1	1	215	23.4162	8.646	2.52217	133225	0.556163	1		39S ribosomal protein L43, mitochondrial OS=Homo sapiens GN=MRPL43 PE=1 SV=1 - [RM43_HUMAN]
Q00839	17.11	20	12	824	90.457	5.99854	75.8829	9.77817e+06	0.555918	12	19.8094	Heterogeneous nuclear ribonucleoprotein U OS=Homo sapiens GN=HNRNPU PE=1 SV=5 - [HNRPU_HUMAN]
P17844	12.54	8	7	614	69.1047	8.92432	25.7317	5.10089e+06	0.555484	4	20.384	Probable ATP-dependent RNA helicase DDX5 OS=Homo sapiens GN=DDX5 PE=1 SV=1 - [DDX5_HUMAN]
P05114	13	2	1	100	10.6526	9.59814	4.98866	187238	0.555437	1		Non-histone chromosomal protein HMG-14 OS=Homo sapiens GN=HMGN1 PE=1 SV=3 - [HMGN1_HUMAN]
P52434	10.67	1	1	150	17.1324	4.67822	4.85545	215007	0.555418	1		DNA-directed RNA polymerases I, II, and III subunit RPABC3 OS=Homo sapiens GN=POLR2H PE=1 SV=4 - [RPAB3_HUMAN]
P52630	11.63	8	7	851	97.8546	5.49072	22.3184	2.41473e+06	0.554941	6	14.4084	Signal transducer and activator of transcription 2 OS=Homo sapiens GN=STAT2 PE=1 SV=1 - [STAT2_HUMAN]
Q14192	33.69	9	8	279	32.1706	7.54736	39.9445	2.08683e+07	0.55361	6	17.7306	Four and a half LIM domains protein 2 OS=Homo sapiens GN=FHL2 PE=1 SV=3 - [FHL2_HUMAN]
Q5SRE5	1.54	2	2	1749	195.917	6.72705	13.0492	411889	0.552786	2	9.10567	Nucleoporin NUP188 homolog OS=Homo sapiens GN=NUP188 PE=1 SV=1 - [NU188_HUMAN]
O95340	27.85	24	14	614	69.4566	8.03076	101.853	1.23483e+07	0.552767	11	27.1446	Bifunctional 3'-phosphoadenosine 5'-phosphosulfate synthetase 2 OS=Homo sapiens GN=PAPSS2 PE=1 SV=2 - [PAPS2_HUMAN]
P51808	23.28	2	2	116	13.0532	5.65576	5.20548	1.62897e+06	0.552497	2	0.17197	Dynein light chain Tctex-type 3 OS=Homo sapiens GN=DYNLT3 PE=1 SV=1 - [DYLT3_HUMAN]
Q13509	37.78	66	15	450	50.4003	4.93213	263.758	4.76513e+08	0.551455	3	24.9923	Tubulin beta-3 chain OS=Homo sapiens GN=TUBB3 PE=1 SV=2 - [TBB3_HUMAN]
O75348	11.86	4	2	118	13.7491	8.79248	13.5737	1.67949e+06	0.551336	2	7.98974	V-type proton ATPase subunit G 1 OS=Homo sapiens GN=ATP6V1G1 PE=1 SV=3 - [VATG1_HUMAN]
P62258	18.43	4	4	255	29.1554	4.7417	13.6414	4.03579e+06	0.551232	4	44.9373	14-3-3 protein epsilon OS=Homo sapiens GN=YWHAE PE=1 SV=1 - [1433E_HUMAN]
O75390	4.72	2	2	466	51.6795	8.32373	12.2052	2.04969e+07	0.548782	2	10.6677	Citrate synthase, mitochondrial OS=Homo sapiens GN=CS PE=1 SV=2 - [CISY_HUMAN]
P40616	18.78	4	3	181	20.4044	5.71924	15.1224	8.78529e+06	0.546601	3	14.5812	ADP-ribosylation factor-like protein 1 OS=Homo sapiens GN=ARL1 PE=1 SV=1 - [ARL1_HUMAN]
P32321	44.38	13	6	178	20.0028	7.56201	51.0284	3.69812e+06	0.546494	7	22.0927	Deoxycytidylate deaminase OS=Homo sapiens GN=DCTD PE=1 SV=2 - [DCTD_HUMAN]
P16402	11.31	7	3	221	22.3363	11.019	32.5121	2.19379e+06	0.546313	4	31.5323	Histone H1.3 OS=Homo sapiens GN=HIST1H1D PE=1 SV=2 - [H13_HUMAN]
Q13263	1.08	1	1	835	88.4934	5.77002	9.98185	1.29147e+06	0.54565	1		Transcription intermediary factor 1-beta OS=Homo sapiens GN=TRIM28 PE=1 SV=5 - [TIF1B_HUMAN]
P36543	11.06	2	2	226	26.1288	8.00146	8.28652	1.07466e+06	0.54548	1		V-type proton ATPase subunit E 1 OS=Homo sapiens GN=ATP6V1E1 PE=1 SV=1 - [VATE1_HUMAN]
P55769	18.75	2	2	128	14.1646	8.45557	14.325	1.86994e+06	0.545473	1		NHP2-like protein 1 OS=Homo sapiens GN=NHP2L1 PE=1 SV=3 - [NH2L1_HUMAN]
P00367	20.97	10	8	558	61.3592	7.79639	42.1267	2.15106e+07	0.544638	8	34.0517	Glutamate dehydrogenase 1, mitochondrial OS=Homo sapiens GN=GLUD1 PE=1 SV=2 - [DHE3_HUMAN]
P36578	2.58	1	1	427	47.6674	11.063	25.9974	1.25225e+07	0.544446	1		60S ribosomal protein L4 OS=Homo sapiens GN=RPL4 PE=1 SV=5 - [RL4_HUMAN]
P22681	2.54	3	2	906	99.5833	6.53662	20.3654	839886	0.544151	2	24.4769	E3 ubiquitin-protein ligase CBL OS=Homo sapiens GN=CBL PE=1 SV=1 - [CBL_HUMAN]
P38936	10.98	2	1	164	18.108	8.36768	8.19176	234336	0.54371	1		Cyclin-dependent kinase inhibitor 1 OS=Homo sapiens GN=CDKN1A PE=1 SV=3 - [CDN1A_HUMAN]
P46063	8.01	6	4	649	73.41	7.88428	30.332	2.46981e+06	0.542608	4	11.8516	ATP-dependent DNA helicase Q1 OS=Homo sapiens GN=RECQL PE=1 SV=3 - [RECQ1_HUMAN]
Q8N163	1.08	1	1	923	102.838	5.22412	8.95521	744862	0.542567	1		Protein KIAA1967 OS=Homo sapiens GN=KIAA1967 PE=1 SV=2 - [K1967_HUMAN]
Q9BZQ8	8.62	8	7	928	103.07	4.77979	35.4516	3.28259e+06	0.542531	3	3.88923	Protein Niban OS=Homo sapiens GN=FAM129A PE=1 SV=1 - [NIBAN_HUMAN]
Q68EM7	1.36	2	1	881	95.3773	7.62061	17.5461	1.583e+06	0.541509	1		Rho GTPase-activating protein 17 OS=Homo sapiens GN=ARHGAP17 PE=1 SV=1 - [RHG17_HUMAN]
Q68CZ2	14.95	27	16	1445	155.169	6.81494	131.482	8.68348e+06	0.541237	17	43.0925	Tensin-3 OS=Homo sapiens GN=TNS3 PE=1 SV=2 - [TENS3_HUMAN]
Q53EP0	4.4	4	4	1204	132.803	5.94775	29.4429	712258	0.540307	4	20.0593	Fibronectin type III domain-containing protein 3B OS=Homo sapiens GN=FNDC3B PE=1 SV=2 - [FND3B_HUMAN]
Q9H1K1	27.54	5	4	167	17.9256	9.48096	20.1458	2.90886e+06	0.539557	4	5.33151	Iron-sulfur cluster assembly enzyme ISCU, mitochondrial OS=Homo sapiens GN=ISCU PE=1 SV=1 - [ISCU_HUMAN]
P52907	51.4	23	11	286	32.9023	5.69385	94.6967	1.01252e+08	0.539369	10	17.9463	F-actin-capping protein subunit alpha-1 OS=Homo sapiens GN=CAPZA1 PE=1 SV=3 - [CAZA1_HUMAN]
Q13409	9.56	9	5	638	71.4121	5.19873	41.1884	5.99363e+06	0.538356	5	22.0325	Cytoplasmic dynein 1 intermediate chain 2 OS=Homo sapiens GN=DYNC1I2 PE=1 SV=3 - [DC1I2_HUMAN]
P61978	16.63	7	5	463	50.9444	5.5415	32.5638	1.57874e+07	0.53816	4	17.3328	Heterogeneous nuclear ribonucleoprotein K OS=Homo sapiens GN=HNRNPK PE=1 SV=1 - [HNRPK_HUMAN]
Q92686	19.23	3	1	78	7.61366	7.86963	12.3693	4.36613e+06	0.537952	2	11.8323	Neurogranin OS=Homo sapiens GN=NRGN PE=1 SV=1 - [NEUG_HUMAN]
Q7L576	19.39	34	21	1253	145.089	6.90283	123.747	4.95464e+07	0.537132	11	13.6211	Cytoplasmic FMR1-interacting protein 1 OS=Homo sapiens GN=CYFIP1 PE=1 SV=1 - [CYFP1_HUMAN]
P62081	33.51	5	3	194	22.1133	10.0962	23.5304	7.82221e+06	0.536996	3	33.1784	40S ribosomal protein S7 OS=Homo sapiens GN=RPS7 PE=1 SV=1 - [RS7_HUMAN]
Q04206	3.63	3	2	551	60.1814	5.68115	10.7843	1.59696e+06	0.536372	2	0.315812	Transcription factor p65 OS=Homo sapiens GN=RELA PE=1 SV=2 - [TF65_HUMAN]
Q9P265	10.34	16	12	1576	171.382	8.08936	54.0208	1.83079e+06	0.536125	10	12.7898	Disco-interacting protein 2 homolog B OS=Homo sapiens GN=DIP2B PE=1 SV=3 - [DIP2B_HUMAN]
Q92974	9.23	9	8	986	111.473	7.26904	39.4057	2.53015e+06	0.535765	6	37.5461	Rho guanine nucleotide exchange factor 2 OS=Homo sapiens GN=ARHGEF2 PE=1 SV=4 - [ARHG2_HUMAN]
Q08257	5.17	1	1	329	35.1845	8.44092	5.92053	1.72854e+06	0.535742	1		Quinone oxidoreductase OS=Homo sapiens GN=CRYZ PE=1 SV=1 - [QOR_HUMAN]
O15371	4.93	2	2	548	63.9324	6.04932	13.071	646617	0.535469	1		Eukaryotic translation initiation factor 3 subunit D OS=Homo sapiens GN=EIF3D PE=1 SV=1 - [EIF3D_HUMAN]
O15145	19.1	5	3	178	20.5334	8.5874	25.5711	5.51257e+06	0.535448	2	10.1511	Actin-related protein 2/3 complex subunit 3 OS=Homo sapiens GN=ARPC3 PE=1 SV=3 - [ARPC3_HUMAN]
P78314	2.85	1	1	561	62.2041	7.78174	3.16494	1.45136e+06	0.535125	1		SH3 domain-binding protein 2 OS=Homo sapiens GN=SH3BP2 PE=1 SV=2 - [3BP2_HUMAN]
P63104	13.06	3	2	245	27.7277	4.79248	12.2519	4.83281e+06	0.535061	2	28.6853	14-3-3 protein zeta/delta OS=Homo sapiens GN=YWHAZ PE=1 SV=1 - [1433Z_HUMAN]
P10599	52.38	29	7	105	11.7297	4.91943	102.631	1.36958e+08	0.534727	17	16.2642	Thioredoxin OS=Homo sapiens GN=TXN PE=1 SV=3 - [THIO_HUMAN]
Q2TAA2	6.05	1	1	248	27.581	5.30029	3.05011	9.97577e+06	0.534618	1		Isoamyl acetate-hydrolyzing esterase 1 homolog OS=Homo sapiens GN=IAH1 PE=1 SV=1 - [IAH1_HUMAN]
Q12797	3.03	5	2	758	85.8095	5.0083	21.6376	1.20506e+06	0.532621	4	40.7379	Aspartyl/asparaginyl beta-hydroxylase OS=Homo sapiens GN=ASPH PE=1 SV=3 - [ASPH_HUMAN]
P27348	5.71	1	1	245	27.7468	4.77979	5.5314	1.32637e+07	0.53196	1		14-3-3 protein theta OS=Homo sapiens GN=YWHAQ PE=1 SV=1 - [1433T_HUMAN]
Q9NS86	12.67	9	5	450	50.8214	7.43018	31.1029	1.19651e+07	0.531723	4	13.6904	LanC-like protein 2 OS=Homo sapiens GN=LANCL2 PE=1 SV=1 - [LANC2_HUMAN]
Q9Y295	2.72	2	1	367	40.5168	8.89502	6.70078	2.27323e+06	0.531711	1		Developmentally-regulated GTP-binding protein 1 OS=Homo sapiens GN=DRG1 PE=1 SV=1 - [DRG1_HUMAN]
Q1KMD3	5.22	4	3	747	85.0522	4.90674	20.4681	671954	0.531689	3	64.5428	Heterogeneous nuclear ribonucleoprotein U-like protein 2 OS=Homo sapiens GN=HNRNPUL2 PE=1 SV=1 - [HNRL2_HUMAN]
Q9NNW5	0.89	1	1	1121	121.647	6.87354	7.20998	310541	0.531663	1		WD repeat-containing protein 6 OS=Homo sapiens GN=WDR6 PE=1 SV=1 - [WDR6_HUMAN]
Q86UP2	10.02	13	10	1357	156.179	5.64307	51.2504	1.51403e+06	0.53136	11	20.5509	Kinectin OS=Homo sapiens GN=KTN1 PE=1 SV=1 - [KTN1_HUMAN]
Q9BTE1	8.24	2	1	182	20.1133	8.01611	10.2297	249650	0.531214	1		Dynactin subunit 5 OS=Homo sapiens GN=DCTN5 PE=1 SV=1 - [DCTN5_HUMAN]
P50579	2.93	1	1	478	52.8581	5.8208	2.73577	1.09029e+06	0.530639	1		Methionine aminopeptidase 2 OS=Homo sapiens GN=METAP2 PE=1 SV=1 - [AMPM2_HUMAN]
P05386	28.95	2	2	114	11.5067	4.32275	10.533	259071	0.530411	1		60S acidic ribosomal protein P1 OS=Homo sapiens GN=RPLP1 PE=1 SV=1 - [RLA1_HUMAN]
Q8WX93	17.57	55	21	1383	150.443	7.09326	202.58	6.38464e+07	0.530272	32	38.2366	Palladin OS=Homo sapiens GN=PALLD PE=1 SV=2 - [PALLD_HUMAN]
Q15642	3.99	2	2	601	68.3102	5.73193	13.0106	769136	0.529436	2	3.89661	Cdc42-interacting protein 4 OS=Homo sapiens GN=TRIP10 PE=1 SV=3 - [CIP4_HUMAN]
O95486	4.67	6	4	1093	119.674	7.66455	20.7746	2.23863e+06	0.528988	4	6.56152	Protein transport protein Sec24A OS=Homo sapiens GN=SEC24A PE=1 SV=2 - [SC24A_HUMAN]
Q08AF3	2.58	2	2	891	100.99	8.22119	16.7236	2.15634e+06	0.528479	2	27.9052	Schlafen family member 5 OS=Homo sapiens GN=SLFN5 PE=1 SV=1 - [SLFN5_HUMAN]
Q96SZ5	17.04	5	4	270	29.7319	6.03662	21.9924	6.8303e+06	0.527841	4	34.0042	2-aminoethanethiol dioxygenase OS=Homo sapiens GN=ADO PE=1 SV=2 - [AEDO_HUMAN]
Q14203	15.02	17	14	1278	141.607	5.80811	84.1208	1.99693e+06	0.527663	12	30.4963	Dynactin subunit 1 OS=Homo sapiens GN=DCTN1 PE=1 SV=3 - [DCTN1_HUMAN]
P13639	23.66	35	21	858	95.277	6.82959	150.177	6.72587e+07	0.527381	20	19.8934	Elongation factor 2 OS=Homo sapiens GN=EEF2 PE=1 SV=4 - [EF2_HUMAN]
Q9Y5V0	14.47	1	1	76	8.49245	10.0083	4.19256	629215	0.527288	1		Zinc finger protein 706 OS=Homo sapiens GN=ZNF706 PE=1 SV=1 - [ZN706_HUMAN]
P41240	8.67	5	3	450	50.6717	7.06396	21.0663	12786439	0.525059	3	22.9438	Tyrosine-protein kinase CSK OS=Homo sapiens GN=CSK PE=1 SV=1 - [CSK_HUMAN]
P54136	17.12	17	11	660	75.3309	6.68311	56.2038	4.47396e+06	0.52491	14	15.9129	Arginyl-tRNA synthetase, cytoplasmic OS=Homo sapiens GN=RARS PE=1 SV=2 - [SYRC_HUMAN]
Q15436	22.22	22	13	765	86.1053	7.07861	91.5513	1.59245e+07	0.524897	11	26.3792	Protein transport protein Sec23A OS=Homo sapiens GN=SEC23A PE=1 SV=2 - [SC23A_HUMAN]
Q06124	29.48	26	14	597	68.3933	7.29834	98.4289	1.02772e+07	0.524422	13	17.7699	Tyrosine-protein phosphatase non-receptor type 11 OS=Homo sapiens GN=PTPN11 PE=1 SV=2 - [PTN11_HUMAN]
Q5T1M5	2.3	2	2	1219	133.547	5.19873	13.6256	169414	0.523896	1		FK506-binding protein 15 OS=Homo sapiens GN=FKBP15 PE=1 SV=2 - [FKB15_HUMAN]
P42226	2.95	3	2	847	94.0752	6.22705	24.2393	2.94947e+06	0.523716	2	20.7397	Signal transducer and activator of transcription 6 OS=Homo sapiens GN=STAT6 PE=1 SV=1 - [STAT6_HUMAN]
P17858	3.59	4	2	780	84.9642	7.50342	19.8134	3.34304e+06	0.523539	1		6-phosphofructokinase, liver type OS=Homo sapiens GN=PFKL PE=1 SV=6 - [K6PL_HUMAN]
Q5T440	10.39	4	2	356	38.1311	9.83252	17.1692	3.28838e+06	0.523265	2	29.7709	Putative transferase C1orf69, mitochondrial OS=Homo sapiens GN=C1orf69 PE=1 SV=1 - [CA069_HUMAN]
Q969T9	3.83	2	1	261	28.0684	5.90967	7.52435	7.58948e+06	0.52318	1		WW domain-binding protein 2 OS=Homo sapiens GN=WBP2 PE=1 SV=1 - [WBP2_HUMAN]
P63208	15.95	4	3	163	18.6462	4.53857	13.1993	691506	0.521758	3	34.661	S-phase kinase-associated protein 1 OS=Homo sapiens GN=SKP1 PE=1 SV=2 - [SKP1_HUMAN]
P62942	28.7	3	2	108	11.9431	8.1626	17.8775	2.13865e+06	0.52122	2	1.53347	Peptidyl-prolyl cis-trans isomerase FKBP1A OS=Homo sapiens GN=FKBP1A PE=1 SV=2 - [FKB1A_HUMAN]
Q93008	5.46	15	12	2547	289.356	5.74463	74.3722	2.07922e+06	0.521204	8	16.473	Probable ubiquitin carboxyl-terminal hydrolase FAF-X OS=Homo sapiens GN=USP9X PE=1 SV=2 - [USP9X_HUMAN]
Q15075	28.07	40	30	1411	162.367	5.68115	249.451	4.01046e+06	0.520919	30	14.8442	Early endosome antigen 1 OS=Homo sapiens GN=EEA1 PE=1 SV=2 - [EEA1_HUMAN]
Q9C0C2	9.54	21	11	1729	181.671	4.85596	85.0849	2.32416e+06	0.520523	12	41.3512	182 kDa tankyrase-1-binding protein OS=Homo sapiens GN=TNKS1BP1 PE=1 SV=3 - [TB182_HUMAN]
P15880	7.85	3	2	293	31.3046	10.2427	12.1278	9.61807e+06	0.519821	3	37.2033	40S ribosomal protein S2 OS=Homo sapiens GN=RPS2 PE=1 SV=2 - [RS2_HUMAN]
Q92945	22.96	21	13	710	73.101	7.28369	92.403	1.82151e+07	0.518464	12	35.8974	Far upstream element-binding protein 2 OS=Homo sapiens GN=KHSRP PE=1 SV=3 - [FUBP2_HUMAN]
Q13435	4.7	2	2	872	97.5957	5.66846	17.7901	452769	0.518183	2	15.2927	Splicing factor 3B subunit 2 OS=Homo sapiens GN=SF3B2 PE=1 SV=1 - [SF3B2_HUMAN]
O60343	1.93	2	2	1298	146.471	7.00537	24.35	1.02663e+06	0.518128	2	8.9739	TBC1 domain family member 4 OS=Homo sapiens GN=TBC1D4 PE=1 SV=2 - [TBCD4_HUMAN]
P19525	4.36	4	2	551	62.0556	8.39697	11.0925	955290	0.51672	1		Interferon-induced, double-stranded RNA-activated protein kinase OS=Homo sapiens GN=EIF2AK2 PE=1 SV=2 - [E2AK2_HUMAN]
Q9NZN5	1.55	3	2	1544	173.125	5.74463	12.8308	531095	0.515794	2	21.1899	Rho guanine nucleotide exchange factor 12 OS=Homo sapiens GN=ARHGEF12 PE=1 SV=1 - [ARHGC_HUMAN]
Q13541	11.02	3	2	118	12.5721	5.47803	12.1985	1.90746e+06	0.514986	1		Eukaryotic translation initiation factor 4E-binding protein 1 OS=Homo sapiens GN=EIF4EBP1 PE=1 SV=3 - [4EBP1_HUMAN]
P53816	7.41	1	1	162	17.9253	7.98682	2.13293	295357	0.51441	1		HRAS-like suppressor 3 OS=Homo sapiens GN=HRASLS3 PE=1 SV=2 - [HRSL3_HUMAN]
P17812	28.09	31	17	591	66.648	6.45557	132.678	2.69875e+07	0.514265	21	18.6679	CTP synthase 1 OS=Homo sapiens GN=CTPS PE=1 SV=2 - [PYRG1_HUMAN]
P32969	11.46	4	3	192	21.8498	9.94971	10.3549	4.16956e+06	0.513397	3	4.62216	60S ribosomal protein L9 OS=Homo sapiens GN=RPL9 PE=1 SV=1 - [RL9_HUMAN]
Q9H0A0	2.73	2	2	1025	115.631	8.26514	11.844	128051	0.512509	1		N-acetyltransferase 10 OS=Homo sapiens GN=NAT10 PE=1 SV=1 - [NAT10_HUMAN]
P47224	8.94	1	1	123	13.8298	5.51611	2.56955	212490	0.51208	1		Guanine nucleotide exchange factor MSS4 OS=Homo sapiens GN=RABIF PE=1 SV=2 - [MSS4_HUMAN]
Q5JRA6	0.63	1	1	1907	213.57	4.84326	10.5482	596804	0.511858	1		Melanoma inhibitory activity protein 3 OS=Homo sapiens GN=MIA3 PE=1 SV=1 - [MIA3_HUMAN]
P52888	4.21	3	2	689	78.7895	6.04932	27.21	2.02587e+06	0.511476	2	18.4384	Thimet oligopeptidase OS=Homo sapiens GN=THOP1 PE=1 SV=2 - [THOP1_HUMAN]
P47755	53.15	19	10	286	32.9286	5.84619	71.4722	7.80328e+07	0.511383	8	10.8464	F-actin-capping protein subunit alpha-2 OS=Homo sapiens GN=CAPZA2 PE=1 SV=3 - [CAZA2_HUMAN]
Q5VZK9	6.56	8	7	1371	151.462	7.85498	34.5843	930737	0.510865	6	46.6062	Leucine-rich repeat-containing protein 16A OS=Homo sapiens GN=LRRC16A PE=1 SV=1 - [LR16A_HUMAN]
Q6UWE0	4.7	3	3	723	83.541	5.93506	10.13	1.20666e+06	0.510213	1		E3 ubiquitin-protein ligase LRSAM1 OS=Homo sapiens GN=LRSAM1 PE=1 SV=1 - [LRSM1_HUMAN]
P48729	6.23	2	1	337	38.8899	9.56885	10.2839	294671	0.51017	1		Casein kinase I isoform alpha OS=Homo sapiens GN=CSNK1A1 PE=1 SV=2 - [KC1A_HUMAN]
O60547	3.23	1	1	372	41.9233	7.31299	2.32208	4.84819e+06	0.508407	1		GDP-mannose 4,6 dehydratase OS=Homo sapiens GN=GMDS PE=1 SV=1 - [GMDS_HUMAN]
Q5T1V6	1.78	1	1	619	68.7664	7.44482	2.36031	1.30928e+06	0.507867	1		Probable ATP-dependent RNA helicase DDX59 OS=Homo sapiens GN=DDX59 PE=1 SV=1 - [DDX59_HUMAN]
Q8IUD2	2.24	3	2	1116	128.008	5.97314	15.9981	1.02849e+06	0.507786	2	2.75612	ELKS/RAB6-interacting/CAST family member 1 OS=Homo sapiens GN=ERC1 PE=1 SV=1 - [RB6I2_HUMAN]
P53992	13.62	18	11	1094	118.239	7.06396	71.9098	9.71999e+06	0.507474	10	19.5384	Protein transport protein Sec24C OS=Homo sapiens GN=SEC24C PE=1 SV=2 - [SC24C_HUMAN]
P62913	12.92	5	2	178	20.2396	9.59814	20.3077	1.08189e+07	0.507441	3	6.92309	60S ribosomal protein L11 OS=Homo sapiens GN=RPL11 PE=1 SV=2 - [RL11_HUMAN]
O15511	33.77	7	4	151	16.3103	5.66846	26.343	7.69895e+06	0.507343	4	24.8883	Actin-related protein 2/3 complex subunit 5 OS=Homo sapiens GN=ARPC5 PE=1 SV=3 - [ARPC5_HUMAN]
Q8IWZ3	0.39	1	1	2542	269.291	5.73193	14.7351	123253	0.506834	1		Ankyrin repeat and KH domain-containing protein 1 OS=Homo sapiens GN=ANKHD1 PE=1 SV=1 - [ANKH1_HUMAN]
Q14103	10.7	8	3	355	38.4103	7.81104	32.8232	4.53389e+06	0.505453	4	13.5384	Heterogeneous nuclear ribonucleoprotein D0 OS=Homo sapiens GN=HNRNPD PE=1 SV=1 - [HNRPD_HUMAN]
Q99685	4.62	1	1	303	33.2402	6.99072	2.41981	4.4294e+06	0.505237	1		Monoglyceride lipase OS=Homo sapiens GN=MGLL PE=2 SV=2 - [MGLL_HUMAN]
P80294	19.67	1	1	61	6.03427	8.06006	2.48129	426998	0.504948	1		Metallothionein-1H OS=Homo sapiens GN=MT1H PE=1 SV=1 - [MT1H_HUMAN]
P61077	14.29	6	2	147	16.6764	7.79639	22.279	6.05638e+07	0.50445	3	1.04216	Ubiquitin-conjugating enzyme E2 D3 OS=Homo sapiens GN=UBE2D3 PE=1 SV=1 - [UB2D3_HUMAN]
P46459	13.44	9	8	744	82.5081	6.94678	33.1929	1.88055e+06	0.504001	6	70.0175	Vesicle-fusing ATPase OS=Homo sapiens GN=NSF PE=1 SV=2 - [NSF_HUMAN]
Q01844	10.82	6	4	656	68.4357	9.33447	24.2276	3.30137e+06	0.503806	4	8964.76	RNA-binding protein EWS OS=Homo sapiens GN=EWSR1 PE=1 SV=1 - [EWS_HUMAN]
P09874	7.1	7	5	1014	113.012	8.88037	36.7785	733967	0.503113	4	59.1362	Poly [ADP-ribose] polymerase 1 OS=Homo sapiens GN=PARP1 PE=1 SV=4 - [PARP1_HUMAN]
Q15181	12.46	3	2	289	32.6392	5.85889	12.6005	6.49448e+06	0.502981	2	8.31481	Inorganic pyrophosphatase OS=Homo sapiens GN=PPA1 PE=1 SV=2 - [IPYR_HUMAN]
P19367	5.13	4	4	917	102.42	6.80029	11.6949	889757	0.502793	2	11.4809	Hexokinase-1 OS=Homo sapiens GN=HK1 PE=1 SV=3 - [HXK1_HUMAN]
P55212	3.75	1	1	293	33.2885	6.93213	2.9484	1.13434e+06	0.502043	1		Caspase-6 OS=Homo sapiens GN=CASP6 PE=1 SV=2 - [CASP6_HUMAN]
Q9NQC7	1.36	1	1	956	107.247	5.59229	2.60291	774525	0.501981	1		Probable ubiquitin carboxyl-terminal hydrolase CYLD OS=Homo sapiens GN=CYLD PE=1 SV=1 - [CYLD_HUMAN]
P31153	2.78	2	1	395	43.6333	6.48096	5.13285	6.66801e+06	0.501723	1		S-adenosylmethionine synthetase isoform type-2 OS=Homo sapiens GN=MAT2A PE=1 SV=1 - [METK2_HUMAN]
Q96F85	9.76	2	1	164	18.6366	7.94287	8.38735	543250	0.501129	1		CB1 cannabinoid receptor-interacting protein 1 OS=Homo sapiens GN=CNRIP1 PE=1 SV=1 - [CNRP1_HUMAN]
O75828	38.99	8	7	277	30.8307	6.17627	25.4452	9.10257e+06	0.500931	3	35.3966	Carbonyl reductase [NADPH] 3 OS=Homo sapiens GN=CBR3 PE=1 SV=3 - [CBR3_HUMAN]
Q06830	68.84	74	19	199	22.0963	8.1333	291.476	5.75682e+08	0.500827	45	21.253	Peroxiredoxin-1 OS=Homo sapiens GN=PRDX1 PE=1 SV=1 - [PRDX1_HUMAN]
Q13136	9.48	8	7	1202	135.695	6.29053	28.9646	1.24341e+06	0.5003	5	60.2194	Liprin-alpha-1 OS=Homo sapiens GN=PPFIA1 PE=1 SV=1 - [LIPA1_HUMAN]
O75694	18.4	35	20	1391	155.1	6.16357	142.183	9.67206e+06	0.500175	21	14.1312	Nuclear pore complex protein Nup155 OS=Homo sapiens GN=NUP155 PE=1 SV=1 - [NU155_HUMAN]
P37802	56.28	27	12	199	22.3772	8.25049	93.4927	4.69446e+07	0.500067	17	14.8962	Transgelin-2 OS=Homo sapiens GN=TAGLN2 PE=1 SV=3 - [TAGL2_HUMAN]
O94979	2.21	3	2	1220	132.931	6.88818	22.347	966863	0.499669	1		Protein transport protein Sec31A OS=Homo sapiens GN=SEC31A PE=1 SV=3 - [SC31A_HUMAN]
Q9NSP4	11.67	2	2	180	19.7244	7.1958	4.96486	565105	0.499453	2	12.1382	Centromere protein M OS=Homo sapiens GN=CENPM PE=1 SV=1 - [CENPM_HUMAN]
O95861	7.47	2	2	308	33.3712	5.69385	8.11699	2.72552e+06	0.499284	2	7.45355	3'(2'),5'-bisphosphate nucleotidase 1 OS=Homo sapiens GN=BPNT1 PE=1 SV=1 - [BPNT1_HUMAN]
P46939	0.79	2	2	3433	394.22	5.32568	33.842	271096	0.497671	2	19.7921	Utrophin OS=Homo sapiens GN=UTRN PE=1 SV=2 - [UTRO_HUMAN]
Q96PE3	1.33	1	1	977	109.885	6.96143	3.32223	1.45478e+06	0.496582	1		Type I inositol-3,4-bisphosphate 4-phosphatase OS=Homo sapiens GN=INPP4A PE=2 SV=1 - [INP4A_HUMAN]
Q9UKK3	6.5	12	10	1724	192.466	5.65576	47.9631	2.61116e+06	0.496346	10	33.8514	Poly [ADP-ribose] polymerase 4 OS=Homo sapiens GN=PARP4 PE=1 SV=2 - [PARP4_HUMAN]
Q8N0X7	4.35	2	2	666	72.7878	5.90967	13.0161	1.48435e+06	0.495522	2	33.8188	Spartin OS=Homo sapiens GN=SPG20 PE=1 SV=1 - [SPG20_HUMAN]
P68104	56.06	83	18	462	50.1091	9.01221	322.381	1.34075e+09	0.494693	48	19.0626	Elongation factor 1-alpha 1 OS=Homo sapiens GN=EEF1A1 PE=1 SV=1 - [EF1A1_HUMAN]
Q05397	2.09	3	2	1052	119.157	6.62451	20.4742	671897	0.490205	2	16.9028	Focal adhesion kinase 1 OS=Homo sapiens GN=PTK2 PE=1 SV=2 - [FAK1_HUMAN]
P41091	2.97	1	1	472	51.0772	8.39697	2.65203	5.9959e+06	0.490128	1		Eukaryotic translation initiation factor 2 subunit 3 OS=Homo sapiens GN=EIF2S3 PE=1 SV=3 - [IF2G_HUMAN]
P50570	2.41	3	2	870	98.0032	7.44482	14.3473	895769	0.48874	2	37.7458	Dynamin-2 OS=Homo sapiens GN=DNM2 PE=1 SV=2 - [DYN2_HUMAN]
Q9P0V3	5.3	4	4	963	107.428	7.7085	15.9248	1.08696e+06	0.488689	3	1.79087	SH3 domain-binding protein 4 OS=Homo sapiens GN=SH3BP4 PE=1 SV=1 - [SH3B4_HUMAN]
P50552	21.84	14	6	380	39.8051	8.93896	57.9735	2.24309e+07	0.487467	6	17.9782	Vasodilator-stimulated phosphoprotein OS=Homo sapiens GN=VASP PE=1 SV=3 - [VASP_HUMAN]
Q92841	15.08	11	9	650	72.326	8.5874	42.3336	6.01486e+06	0.486915	6	22.3452	Probable ATP-dependent RNA helicase DDX17 OS=Homo sapiens GN=DDX17 PE=1 SV=1 - [DDX17_HUMAN]
Q8WUW1	28	3	2	75	8.73946	5.45264	9.07767	1.35544e+06	0.485531	2	33.1005	Probable protein BRICK1 OS=Homo sapiens GN=C3orf10 PE=1 SV=1 - [BRK1_HUMAN]
Q8NC51	8.58	7	3	408	44.9385	8.646	27.2962	1.96137e+06	0.484878	5	25.8196	Plasminogen activator inhibitor 1 RNA-binding protein OS=Homo sapiens GN=SERBP1 PE=1 SV=2 - [PAIRB_HUMAN]
P09651	12.9	8	4	372	38.8221	9.23193	35.9179	2.87057e+06	0.484848	3	8.47811	Heterogeneous nuclear ribonucleoprotein A1 OS=Homo sapiens GN=HNRNPA1 PE=1 SV=4 - [ROA1_HUMAN]
Q9NQZ5	2.97	2	1	370	43.0857	8.95361	6.53327	5.00923e+06	0.484597	1		StAR-related lipid transfer protein 7, mitochondrial OS=Homo sapiens GN=STARD7 PE=1 SV=2 - [STAR7_HUMAN]
Q13085	9.29	26	18	2346	265.385	6.3667	116.877	2.27473e+06	0.483546	14	21.1066	Acetyl-CoA carboxylase 1 OS=Homo sapiens GN=ACACA PE=1 SV=2 - [ACACA_HUMAN]
O60869	10.14	4	1	148	16.3589	9.94971	16.9892	3787957	0.483493	2	7.73776	Endothelial differentiation-related factor 1 OS=Homo sapiens GN=EDF1 PE=1 SV=1 - [EDF1_HUMAN]
Q9BYX2	4.47	4	3	917	104.04	6.45557	19.2167	525026	0.483441	3	8.78279	TBC1 domain family member 2A OS=Homo sapiens GN=TBC1D2 PE=1 SV=2 - [TBD2A_HUMAN]
Q709C8	2.18	8	7	3753	422.124	6.82959	35.2289	793497	0.483311	6	9.59794	Vacuolar protein sorting-associated protein 13C OS=Homo sapiens GN=VPS13C PE=1 SV=1 - [VP13C_HUMAN]
Q13616	1.16	1	1	776	89.622	8.00146	9.13036	798524	0.482296	1		Cullin-1 OS=Homo sapiens GN=CUL1 PE=1 SV=2 - [CUL1_HUMAN]
O00233	37.67	12	7	223	24.6385	6.94678	47.571	2.15464e+07	0.481149	7	14.1172	26S proteasome non-ATPase regulatory subunit 9 OS=Homo sapiens GN=PSMD9 PE=1 SV=2 - [PSMD9_HUMAN]
Q9NZN4	2.03	1	1	543	61.1227	6.45557	6.39722	887181	0.480834	1		EH domain-containing protein 2 OS=Homo sapiens GN=EHD2 PE=1 SV=2 - [EHD2_HUMAN]
Q99497	72.49	19	12	189	19.8785	6.78564	90.8355	4.68518e+07	0.480415	15	17.016	Protein DJ-1 OS=Homo sapiens GN=PARK7 PE=1 SV=2 - [PARK7_HUMAN]
Q8NB90	2.91	2	2	893	97.827	5.65576	5.12868	501634	0.479651	2	6.53423	Spermatogenesis-associated protein 5 OS=Homo sapiens GN=SPATA5 PE=1 SV=2 - [SPAT5_HUMAN]
Q01082	5.25	13	10	2364	274.439	5.56689	63.3319	1.05993e+06	0.479642	9	44.4165	Spectrin beta chain, brain 1 OS=Homo sapiens GN=SPTBN1 PE=1 SV=2 - [SPTB2_HUMAN]
O15144	29	9	5	300	34.3115	7.35693	53.2187	1.04024e+07	0.479489	4	43.2692	Actin-related protein 2/3 complex subunit 2 OS=Homo sapiens GN=ARPC2 PE=1 SV=1 - [ARPC2_HUMAN]
P49411	6.19	3	2	452	49.5102	7.60596	13.5078	2.07559e+06	0.479379	1		Elongation factor Tu, mitochondrial OS=Homo sapiens GN=TUFM PE=1 SV=2 - [EFTU_HUMAN]
O43255	3.09	1	1	324	34.5918	7.12256	8.38746	446331	0.478957	1		E3 ubiquitin-protein ligase SIAH2 OS=Homo sapiens GN=SIAH2 PE=1 SV=1 - [SIAH2_HUMAN]
Q9NPE3	17.19	1	1	64	7.70097	9.99365	2.73848	288548	0.478401	1		H/ACA ribonucleoprotein complex subunit 3 OS=Homo sapiens GN=NOP10 PE=1 SV=1 - [NOP10_HUMAN]
P02751	5.49	13	9	2386	262.442	5.68115	50.5901	3.27349e+06	0.478179	8	34.8401	Fibronectin OS=Homo sapiens GN=FN1 PE=1 SV=3 - [FINC_HUMAN]
O95487	7.97	10	8	1268	137.331	6.66846	36.2445	3.04166e+06	0.478036	7	11.0852	Protein transport protein Sec24B OS=Homo sapiens GN=SEC24B PE=1 SV=2 - [SC24B_HUMAN]
O00567	2.19	1	1	594	66.0087	9.18799	7.22899	1.40542e+06	0.477989	1		Nucleolar protein 56 OS=Homo sapiens GN=NOP56 PE=1 SV=4 - [NOP56_HUMAN]
O14933	21.05	6	4	152	17.6262	7.88428	29.0863	2.53968e+07	0.477178	4	11.2739	Ubiquitin/ISG15-conjugating enzyme E2 L6 OS=Homo sapiens GN=UBE2L6 PE=1 SV=3 - [UB2L6_HUMAN]
Q07666	3.16	1	1	443	48.1972	8.66064	3.05374	198912	0.47677	1		KH domain-containing, RNA-binding, signal transduction-associated protein 1 OS=Homo sapiens GN=KHDRBS1 PE=1 SV=1 - [KHDR1_HUMAN]
Q08379	1.21	1	1	990	111.59	4.99561	10.9764	279852	0.475879	1		Golgin subfamily A member 2 OS=Homo sapiens GN=GOLGA2 PE=1 SV=2 - [GOGA2_HUMAN]
P47897	10.19	10	7	775	87.7429	7.15186	44.7686	5.04536e+06	0.475482	9	6.88292	Glutaminyl-tRNA synthetase OS=Homo sapiens GN=QARS PE=1 SV=1 - [SYQ_HUMAN]
P30042	23.88	3	3	268	28.1527	8.26514	10.2196	3.19056e+06	0.47519	2	14.7762	ES1 protein homolog, mitochondrial OS=Homo sapiens GN=C21orf33 PE=1 SV=3 - [ES1_HUMAN]
P31946	12.2	3	2	246	28.0648	4.83057	11.3629	459548	0.475007	1		14-3-3 protein beta/alpha OS=Homo sapiens GN=YWHAB PE=1 SV=3 - [1433B_HUMAN]
Q9BZE4	2.05	1	1	634	73.9178	9.49561	6.2904	793326	0.47362	1		Nucleolar GTP-binding protein 1 OS=Homo sapiens GN=GTPBP4 PE=1 SV=3 - [NOG1_HUMAN]
O00469	5.97	5	4	737	84.6316	6.7124	18.8757	3.37675e+06	0.473606	3	30.0691	Procollagen-lysine,2-oxoglutarate 5-dioxygenase 2 OS=Homo sapiens GN=PLOD2 PE=1 SV=2 - [PLOD2_HUMAN]
P08238	20.86	27	14	724	83.2121	5.03369	106.378	2.03815e+07	0.472672	9	14.6654	Heat shock protein HSP 90-beta OS=Homo sapiens GN=HSP90AB1 PE=1 SV=4 - [HS90B_HUMAN]
P48506	3.14	2	2	637	72.7193	6.0874	14.0722	792741	0.472194	1		Glutamate--cysteine ligase catalytic subunit OS=Homo sapiens GN=GCLC PE=1 SV=2 - [GSH1_HUMAN]
Q00653	15.44	13	10	900	96.6889	6.25244	51.6257	2.65059e+06	0.471367	11	11.5004	Nuclear factor NF-kappa-B p100 subunit OS=Homo sapiens GN=NFKB2 PE=1 SV=4 - [NFKB2_HUMAN]
P26640	11.55	17	11	1264	140.387	7.59131	71.0522	3.34082e+06	0.471324	12	13.3019	Valyl-tRNA synthetase OS=Homo sapiens GN=VARS PE=1 SV=4 - [SYVC_HUMAN]
Q16512	1.06	1	1	942	103.926	6.29053	20.6037	604002	0.469964	1		Serine/threonine-protein kinase N1 OS=Homo sapiens GN=PKN1 PE=1 SV=1 - [PKN1_HUMAN]
Q9Y6W5	6.43	5	2	498	54.2504	5.52881	27.6608	2.48127e+06	0.469924	3	7.172	Wiskott-Aldrich syndrome protein family member 2 OS=Homo sapiens GN=WASF2 PE=1 SV=3 - [WASF2_HUMAN]
P62714	11.65	2	2	309	35.5523	5.42725	10.5709	1.41043e+07	0.469179	1		Serine/threonine-protein phosphatase 2A catalytic subunit beta isoform OS=Homo sapiens GN=PPP2CB PE=1 SV=1 - [PP2AB_HUMAN]
Q9Y3B4	20.8	2	2	125	14.5756	9.37842	5.35473	246648	0.468485	2	32.9618	Pre-mRNA branch site protein p14 OS=Homo sapiens GN=SF3B14 PE=1 SV=1 - [PM14_HUMAN]
P06748	17.01	4	3	294	32.5548	4.77979	31.7296	5.35686e+06	0.466733	2	17.1741	Nucleophosmin OS=Homo sapiens GN=NPM1 PE=1 SV=2 - [NPM_HUMAN]
P43246	14.67	19	13	934	104.677	5.77002	74.3539	3.18259e+06	0.466651	14	18.9676	DNA mismatch repair protein Msh2 OS=Homo sapiens GN=MSH2 PE=1 SV=1 - [MSH2_HUMAN]
P49589	27.41	27	20	748	85.4192	6.75635	108.374	2.31517e+07	0.466357	20	24.8615	Cysteinyl-tRNA synthetase, cytoplasmic OS=Homo sapiens GN=CARS PE=1 SV=3 - [SYCC_HUMAN]
Q15029	5.66	6	5	972	109.366	4.99561	19.4148	1.98763e+07	0.466154	4	38.9179	116 kDa U5 small nuclear ribonucleoprotein component OS=Homo sapiens GN=EFTUD2 PE=1 SV=1 - [U5S1_HUMAN]
Q9UJY4	1.96	1	1	613	67.1076	6.55127	4.63848	1.88246e+06	0.466133	1		ADP-ribosylation factor-binding protein GGA2 OS=Homo sapiens GN=GGA2 PE=1 SV=3 - [GGA2_HUMAN]
Q12904	3.53	1	1	312	34.3311	8.42627	8.86526	1.85255e+06	0.465921	1		Multisynthetase complex auxiliary component p43 OS=Homo sapiens GN=SCYE1 PE=1 SV=2 - [MCA1_HUMAN]
Q7Z6B7	6.82	10	6	1085	124.186	6.82959	56.634	1.46593e+06	0.465444	4	18.0998	SLIT-ROBO Rho GTPase-activating protein 1 OS=Homo sapiens GN=SRGAP1 PE=1 SV=1 - [SRGP1_HUMAN]
Q13492	13.65	8	8	652	70.71	7.89893	31.9425	5.98754e+06	0.464593	8	16.4373	Phosphatidylinositol-binding clathrin assembly protein OS=Homo sapiens GN=PICALM PE=1 SV=2 - [PICAL_HUMAN]
P61160	11.93	5	4	394	44.7322	6.7417	25.1922	1.86434e+07	0.464321	4	39.8794	Actin-related protein 2 OS=Homo sapiens GN=ACTR2 PE=1 SV=1 - [ARP2_HUMAN]
Q9NSD9	6.96	4	4	589	66.0876	6.84424	25.5167	4.26248e+06	0.464268	4	20.9486	Phenylalanyl-tRNA synthetase beta chain OS=Homo sapiens GN=FARSB PE=1 SV=2 - [SYFB_HUMAN]
Q71UM5	28.57	4	2	84	9.47087	9.45166	16.7641	6.66642e+06	0.464119	1		40S ribosomal protein S27-like protein OS=Homo sapiens GN=RPS27L PE=1 SV=3 - [RS27L_HUMAN]
P62241	3.37	1	1	208	24.1902	10.3159	6.41948	3.38295e+06	0.464041	1		40S ribosomal protein S8 OS=Homo sapiens GN=RPS8 PE=1 SV=2 - [RS8_HUMAN]
Q70E73	12.72	9	8	1250	135.171	8.85107	40.3852	1.1923e+08	0.463366	7	12.5483	Ras-associated and pleckstrin homology domains-containing protein 1 OS=Homo sapiens GN=RAPH1 PE=1 SV=3 - [RAPH1_HUMAN]
P14735	3.04	3	3	1019	117.893	6.60986	14.1324	603222	0.461712	2	29.0419	Insulin-degrading enzyme OS=Homo sapiens GN=IDE PE=1 SV=4 - [IDE_HUMAN]
P07900	18.17	25	12	732	84.6067	5.021	94.2949	2.03815e+07	0.461394	5	23.0432	Heat shock protein HSP 90-alpha OS=Homo sapiens GN=HSP90AA1 PE=1 SV=5 - [HS90A_HUMAN]
P67809	29.94	5	4	324	35.9027	9.87646	19.4502	4.05061e+06	0.460106	2	11.295	Nuclease-sensitive element-binding protein 1 OS=Homo sapiens GN=YBX1 PE=1 SV=3 - [YBOX1_HUMAN]
Q9Y237	10.69	2	1	131	13.801	9.77393	12.648	596999	0.459667	1		Peptidyl-prolyl cis-trans isomerase NIMA-interacting 4 OS=Homo sapiens GN=PIN4 PE=1 SV=1 - [PIN4_HUMAN]
Q9NPJ3	7.14	1	1	140	14.9509	9.14404	6.17097	2.8191e+06	0.459448	1		Thioesterase superfamily member 2 OS=Homo sapiens GN=THEM2 PE=1 SV=1 - [THEM2_HUMAN]
P61158	20.1	6	4	418	47.341	5.88428	24.4013	1.14023e+07	0.459393	4	17.2915	Actin-related protein 3 OS=Homo sapiens GN=ACTR3 PE=1 SV=3 - [ARP3_HUMAN]
Q93052	26.14	15	11	612	65.7038	7.37158	86.8547	5.88339e+06	0.45921	8	22.3516	Lipoma-preferred partner OS=Homo sapiens GN=LPP PE=1 SV=1 - [LPP_HUMAN]
P30876	1.19	1	1	1174	133.811	6.87354	10.3135	831669	0.458979	1		DNA-directed RNA polymerase II subunit RPB2 OS=Homo sapiens GN=POLR2B PE=1 SV=1 - [RPB2_HUMAN]
Q9UL46	34.31	11	6	239	27.3443	5.57959	42.1793	3.05395e+07	0.458973	8	28.5475	Proteasome activator complex subunit 2 OS=Homo sapiens GN=PSME2 PE=1 SV=3 - [PSME2_HUMAN]
O43617	12.78	2	2	180	20.2611	4.95752	12.4357	1.07648e+06	0.45842	2	0.889297	Trafficking protein particle complex subunit 3 OS=Homo sapiens GN=TRAPPC3 PE=1 SV=1 - [TPPC3_HUMAN]
O00159	22.3	30	20	1063	121.648	9.42236	113.712	8.52764e+06	0.457719	22	25.4443	Myosin-Ic OS=Homo sapiens GN=MYO1C PE=1 SV=3 - [MYO1C_HUMAN]
P26038	32.41	39	23	577	67.7778	6.40479	151.209	4.14544e+07	0.456263	13	15.8526	Moesin OS=Homo sapiens GN=MSN PE=1 SV=3 - [MOES_HUMAN]
P62837	14.29	3	2	147	16.7244	7.82568	10.5646	5.47039e+07	0.455981	1		Ubiquitin-conjugating enzyme E2 D2 OS=Homo sapiens GN=UBE2D2 PE=1 SV=1 - [UB2D2_HUMAN]
Q6ZSR9	4.51	1	1	355	37.9526	5.26221	3.49354	513849	0.455918	1		Uncharacterized protein FLJ45252 OS=Homo sapiens PE=1 SV=2 - [YJ005_HUMAN]
O75044	4.11	8	4	1071	120.805	6.69775	34.0924	1.75487e+06	0.455144	3	22.6592	SLIT-ROBO Rho GTPase-activating protein 2 OS=Homo sapiens GN=SRGAP2 PE=1 SV=2 - [FNBP2_HUMAN]
Q96TA1	1.77	2	1	733	82.6309	6.15088	8.24344	3.01424e+06	0.45485	1		Niban-like protein 1 OS=Homo sapiens GN=FAM129B PE=1 SV=2 - [NIBL1_HUMAN]
O94903	24.73	12	5	275	30.3246	7.50342	44.309	2.98785e+07	0.45482	4	9.79247	Proline synthetase co-transcribed bacterial homolog protein OS=Homo sapiens GN=PROSC PE=1 SV=1 - [PROSC_HUMAN]
O43252	19.71	11	9	624	70.7876	6.85889	48.9279	4.80566e+06	0.453753	6	42.0955	Bifunctional 3'-phosphoadenosine 5'-phosphosulfate synthetase 1 OS=Homo sapiens GN=PAPSS1 PE=1 SV=2 - [PAPS1_HUMAN]
O14936	1.08	1	1	926	105.056	6.43018	8.01457	673578	0.453213	1		Peripheral plasma membrane protein CASK OS=Homo sapiens GN=CASK PE=1 SV=3 - [CSKP_HUMAN]
Q02543	9.09	1	1	176	20.7489	10.7114	10.8497	2.03143e+06	0.453075	1		60S ribosomal protein L18a OS=Homo sapiens GN=RPL18A PE=1 SV=2 - [RL18A_HUMAN]
P52815	5.56	3	2	198	21.3346	8.86572	9.19037	587524	0.453013	2	2.16235	39S ribosomal protein L12, mitochondrial OS=Homo sapiens GN=MRPL12 PE=1 SV=2 - [RM12_HUMAN]
Q13395	0.74	2	1	1621	181.559	7.04932	12.5829	230899	0.452479	1		Probable methyltransferase TARBP1 OS=Homo sapiens GN=TARBP1 PE=1 SV=1 - [TARB1_HUMAN]
P21281	2.15	1	1	511	56.4649	5.80811	2.25524	1.25975e+06	0.45237	1		V-type proton ATPase subunit B, brain isoform OS=Homo sapiens GN=ATP6V1B2 PE=1 SV=3 - [VATB2_HUMAN]
Q9P2J5	11.31	15	12	1176	134.379	7.29834	69.3495	5.15655e+06	0.45232	10	12.9403	Leucyl-tRNA synthetase, cytoplasmic OS=Homo sapiens GN=LARS PE=1 SV=2 - [SYLC_HUMAN]
Q9Y2A7	21.45	29	21	1128	128.707	6.62451	117.957	9.73724e+06	0.45119	19	19.9214	Nck-associated protein 1 OS=Homo sapiens GN=NCKAP1 PE=1 SV=1 - [NCKP1_HUMAN]
Q9UQE7	2.96	3	3	1217	141.454	7.18115	26.1333	515370	0.450436	3	17.718	Structural maintenance of chromosomes protein 3 OS=Homo sapiens GN=SMC3 PE=1 SV=2 - [SMC3_HUMAN]
P27708	3.6	7	6	2225	242.829	6.45557	49.3851	1.8561e+06	0.450264	6	19.4433	CAD protein OS=Homo sapiens GN=CAD PE=1 SV=3 - [PYR1_HUMAN]
Q14157	3.31	4	3	1087	114.465	7.10791	12.1218	461396	0.449203	1		Ubiquitin-associated protein 2-like OS=Homo sapiens GN=UBAP2L PE=1 SV=2 - [UBP2L_HUMAN]
P23528	68.67	36	12	166	18.4907	8.08936	160.127	2.29408e+08	0.448955	14	9.95252	Cofilin-1 OS=Homo sapiens GN=CFL1 PE=1 SV=3 - [COF1_HUMAN]
Q13813	7.16	22	15	2472	284.364	5.35107	103.21	1.42804e+06	0.448681	14	31.419	Spectrin alpha chain, brain OS=Homo sapiens GN=SPTAN1 PE=1 SV=3 - [SPTA2_HUMAN]
Q05209	6.79	4	4	780	88.0655	5.61768	14.4458	1.28236e+06	0.448581	4	29.006	Tyrosine-protein phosphatase non-receptor type 12 OS=Homo sapiens GN=PTPN12 PE=1 SV=2 - [PTN12_HUMAN]
Q05086	6.4	6	4	875	100.623	5.22412	30.9414	3.09473e+06	0.448476	4	21.9043	Ubiquitin-protein ligase E3A OS=Homo sapiens GN=UBE3A PE=1 SV=4 - [UBE3A_HUMAN]
Q9NZT2	7.98	4	3	677	73.2801	4.84326	22.5742	1.25146e+06	0.445612	3	4.98361	Opioid growth factor receptor OS=Homo sapiens GN=OGFR PE=1 SV=3 - [OGFR_HUMAN]
Q9BXF6	1.84	2	1	653	70.372	9.23193	13.3397	263314	0.443786	1		Rab11 family-interacting protein 5 OS=Homo sapiens GN=RAB11FIP5 PE=1 SV=1 - [RFIP5_HUMAN]
P62136	14.24	6	4	330	37.4878	6.32861	22.2143	6.24223e+06	0.443123	4	2.88682	Serine/threonine-protein phosphatase PP1-alpha catalytic subunit OS=Homo sapiens GN=PPP1CA PE=1 SV=1 - [PP1A_HUMAN]
P30048	28.91	18	6	256	27.6752	7.78174	63.0953	3.31055e+07	0.442736	9	18.319	Thioredoxin-dependent peroxide reductase, mitochondrial OS=Homo sapiens GN=PRDX3 PE=1 SV=3 - [PRDX3_HUMAN]
P13797	26.03	27	13	630	70.7662	5.60498	101.604	1.26431e+07	0.441648	15	38.0476	Plastin-3 OS=Homo sapiens GN=PLS3 PE=1 SV=4 - [PLST_HUMAN]
O43837	7.27	4	2	385	42.1566	8.45557	26.1641	1.10761e+07	0.440772	2	23.079	Isocitrate dehydrogenase [NAD] subunit beta, mitochondrial OS=Homo sapiens GN=IDH3B PE=1 SV=2 - [IDH3B_HUMAN]
O43264	4.88	4	3	779	88.7729	6.26514	18.4226	1.33952e+06	0.440673	3	10.5098	Centromere/kinetochore protein zw10 homolog OS=Homo sapiens GN=ZW10 PE=1 SV=3 - [ZW10_HUMAN]
P07814	17.2	29	22	1512	170.54	7.32764	116.485	3.91657e+06	0.440447	20	20.506	Bifunctional aminoacyl-tRNA synthetase OS=Homo sapiens GN=EPRS PE=1 SV=3 - [SYEP_HUMAN]
Q9BY42	18.63	8	5	306	33.8332	8.5874	30.0662	6.33465e+06	0.439406	5	9.61222	UPF0549 protein C20orf43 OS=Homo sapiens GN=C20orf43 PE=1 SV=2 - [CT043_HUMAN]
P35914	23.38	9	7	325	34.3378	8.54346	38.6482	1.69934e+07	0.438471	6	12.6703	Hydroxymethylglutaryl-CoA lyase, mitochondrial OS=Homo sapiens GN=HMGCL PE=1 SV=2 - [HMGCL_HUMAN]
Q9HCE1	1.2	1	1	1003	113.599	8.82178	2.82543	438280	0.43802	1		Putative helicase MOV-10 OS=Homo sapiens GN=MOV10 PE=1 SV=2 - [MOV10_HUMAN]
Q32MZ4	14.73	11	8	808	89.1987	4.65283	37.7236	2.51048e+06	0.437886	6	19.7032	Leucine-rich repeat flightless-interacting protein 1 OS=Homo sapiens GN=LRRFIP1 PE=1 SV=2 - [LRRF1_HUMAN]
Q6PKG0	3.47	5	3	1096	123.434	8.82178	16.1973	1.71818e+06	0.437219	3	23.0282	La-related protein 1 OS=Homo sapiens GN=LARP1 PE=1 SV=2 - [LARP1_HUMAN]
Q5SNT6	5.43	7	5	1253	136.887	4.81787	28.5236	862743	0.436486	4	48.3398	Protein FAM21B OS=Homo sapiens GN=FAM21B PE=1 SV=2 - [FA21B_HUMAN]
Q96N67	3.97	10	7	2140	242.407	6.80029	55.8328	2.30557e+06	0.435245	7	19.9526	Dedicator of cytokinesis protein 7 OS=Homo sapiens GN=DOCK7 PE=1 SV=4 - [DOCK7_HUMAN]
P06730	9.68	3	2	217	25.0815	6.15088	11.3951	5.07003e+06	0.435212	2	21.6832	Eukaryotic translation initiation factor 4E OS=Homo sapiens GN=EIF4E PE=1 SV=2 - [IF4E_HUMAN]
Q66K14	1.84	2	2	1250	140.409	5.23682	10.9872	390720	0.434568	2	9.95812	TBC1 domain family member 9B OS=Homo sapiens GN=TBC1D9B PE=1 SV=2 - [TBC9B_HUMAN]
Q9UHV9	16.88	3	2	154	16.6376	6.58057	12.2981	1.19235e+06	0.433258	2	11.9636	Prefoldin subunit 2 OS=Homo sapiens GN=PFDN2 PE=1 SV=1 - [PFD2_HUMAN]
Q9Y5S9	10.92	2	1	174	19.8767	5.71924	6.63812	408935	0.432445	1		RNA-binding protein 8A OS=Homo sapiens GN=RBM8A PE=1 SV=1 - [RBM8A_HUMAN]
Q5MNZ6	9.01	2	2	344	38.0971	7.59131	11.7212	8.48451e+06	0.431746	2	5.344	WD repeat domain phosphoinositide-interacting protein 3 OS=Homo sapiens GN=WDR45L PE=2 SV=2 - [WIPI3_HUMAN]
Q9NVA2	4.9	4	3	429	49.3672	6.81494	21.6733	3.09021e+06	0.431733	2	8.25866	Septin-11 OS=Homo sapiens GN=SEPT11 PE=1 SV=3 - [SEP11_HUMAN]
P53621	6.37	7	6	1224	138.258	7.66455	27.5781	1.77082e+06	0.430782	6	1.8672	Coatomer subunit alpha OS=Homo sapiens GN=COPA PE=1 SV=2 - [COPA_HUMAN]
O14602	8.33	2	1	144	16.4323	5.23682	6.1369	729072	0.429454	1		Eukaryotic translation initiation factor 1A, Y-chromosomal OS=Homo sapiens GN=EIF1AY PE=1 SV=4 - [IF1AY_HUMAN]
P22314	14.84	25	13	1058	117.774	5.75732	94.2136	1.04769e+07	0.42927	15	22.7489	Ubiquitin-like modifier-activating enzyme 1 OS=Homo sapiens GN=UBA1 PE=1 SV=3 - [UBA1_HUMAN]
Q8WUH2	1.16	1	1	860	97.096	6.55127	7.34488	1.42789e+06	0.428833	1		Transforming growth factor-beta receptor-associated protein 1 OS=Homo sapiens GN=TGFBRAP1 PE=1 SV=1 - [TGFA1_HUMAN]
P22102	19.6	25	16	1010	107.699	6.69775	97.8139	9.34267e+06	0.426793	19	33.3242	Trifunctional purine biosynthetic protein adenosine-3 OS=Homo sapiens GN=GART PE=1 SV=1 - [PUR2_HUMAN]
Q13057	7.09	3	3	564	62.29	6.99072	12.3151	6.26884e+06	0.426774	2	31.8079	Bifunctional coenzyme A synthase OS=Homo sapiens GN=COASY PE=1 SV=4 - [COASY_HUMAN]
P47914	9.43	2	1	159	17.7411	11.6636	7.85063	1.82889e+06	0.42554	1		60S ribosomal protein L29 OS=Homo sapiens GN=RPL29 PE=1 SV=2 - [RL29_HUMAN]
Q15942	10.66	4	4	572	61.2382	6.66846	16.22	2.15719e+06	0.423411	3	18.4909	Zyxin OS=Homo sapiens GN=ZYX PE=1 SV=1 - [ZYX_HUMAN]
Q69YN2	2.6	1	1	538	60.5808	7.23975	3.88215	3.14011e+06	0.422423	1		CWF19-like protein 1 OS=Homo sapiens GN=CWF19L1 PE=1 SV=2 - [C19L1_HUMAN]
P40818	1.25	1	1	1118	127.444	8.51416	8.16455	599923	0.422322	1		Ubiquitin carboxyl-terminal hydrolase 8 OS=Homo sapiens GN=USP8 PE=1 SV=1 - [UBP8_HUMAN]
P78417	4.98	1	1	241	27.548	6.59521	7.66279	2849031	0.421579	1		Glutathione S-transferase omega-1 OS=Homo sapiens GN=GSTO1 PE=1 SV=2 - [GSTO1_HUMAN]
Q14166	3.42	3	2	644	74.356	5.52881	6.78683	862946	0.421234	1		Tubulin--tyrosine ligase-like protein 12 OS=Homo sapiens GN=TTLL12 PE=1 SV=2 - [TTL12_HUMAN]
Q12792	18.75	4	4	368	42.1826	6.96143	17.5929	1.63257e+06	0.420378	4	12.8394	Twinfilin-1 OS=Homo sapiens GN=TWF1 PE=1 SV=2 - [TWF1_HUMAN]
Q9BXB5	1.57	1	1	764	83.9173	8.30908	5.17021	1.15088e+06	0.420253	1		Oxysterol-binding protein-related protein 10 OS=Homo sapiens GN=OSBPL10 PE=1 SV=2 - [OSB10_HUMAN]
P24844	34.88	8	5	172	19.8144	4.91943	32.9727	9.94184e+06	0.41946	1		Myosin regulatory light polypeptide 9 OS=Homo sapiens GN=MYL9 PE=1 SV=4 - [MYL9_HUMAN]
Q6L8Q7	4.11	2	2	609	67.3089	6.56592	6.55596	1.18887e+06	0.416132	2	6.69113	2',5'-phosphodiesterase 12 OS=Homo sapiens GN=PDE12 PE=1 SV=2 - [PDE12_HUMAN]
Q96AC1	11.03	6	5	680	77.8106	6.69775	34.2619	3.03596e+06	0.414384	5	1.47676	Fermitin family homolog 2 OS=Homo sapiens GN=FERMT2 PE=1 SV=1 - [FERM2_HUMAN]
Q15437	8.6	7	5	767	86.4235	6.88818	33.7527	8.46133e+06	0.41429	4	40.1452	Protein transport protein Sec23B OS=Homo sapiens GN=SEC23B PE=1 SV=2 - [SC23B_HUMAN]
O00483	12.35	1	1	81	9.36391	9.37842	8.03439	3.60524e+06	0.413742	1		NADH dehydrogenase [ubiquinone] 1 alpha subcomplex subunit 4 OS=Homo sapiens GN=NDUFA4 PE=1 SV=1 - [NDUA4_HUMAN]
Q13404	16.29	4	3	221	25.78	8.32373	14.6342	779547	0.413523	3	2.503	Ubiquitin-conjugating enzyme E2 variant 1 OS=Homo sapiens GN=UBE2V1 PE=1 SV=1 - [UB2V1_HUMAN]
Q14315	21.17	76	46	2725	290.778	6.01123	329.509	1.80134e+07	0.413342	46	19.9261	Filamin-C OS=Homo sapiens GN=FLNC PE=1 SV=2 - [FLNC_HUMAN]
Q9BZH6	3.68	6	4	1224	136.598	6.91748	28.1716	1.34901e+06	0.41299	4	6.67095	Bromodomain and WD repeat-containing protein 2 OS=Homo sapiens GN=BRWD2 PE=1 SV=1 - [BRWD2_HUMAN]
O75607	8.43	1	1	178	19.3314	4.62744	2.74207	1.53677e+06	0.409574	1		Nucleoplasmin-3 OS=Homo sapiens GN=NPM3 PE=1 SV=3 - [NPM3_HUMAN]
Q6P2E9	5.14	6	5	1401	151.567	5.85889	21.7959	1.13286e+06	0.409098	4	16.1004	Enhancer of mRNA-decapping protein 4 OS=Homo sapiens GN=EDC4 PE=1 SV=1 - [EDC4_HUMAN]
P10809	18.67	10	6	573	61.0164	5.87158	49.7064	2.4471e+07	0.40869	8	8.15796	60 kDa heat shock protein, mitochondrial OS=Homo sapiens GN=HSPD1 PE=1 SV=2 - [CH60_HUMAN]
P12956	18.56	17	11	609	69.7991	6.63916	72.9043	8.84515e+06	0.408674	11	17.4923	ATP-dependent DNA helicase 2 subunit 1 OS=Homo sapiens GN=XRCC6 PE=1 SV=2 - [KU70_HUMAN]
P62633	14.12	3	2	177	19.4496	7.7085	15.7886	909042	0.408665	2	48.6293	Cellular nucleic acid-binding protein OS=Homo sapiens GN=CNBP PE=1 SV=1 - [CNBP_HUMAN]
P60660	47.68	17	7	151	16.9191	4.65283	66.7032	4.28931e+07	0.407653	11	12.5512	Myosin light polypeptide 6 OS=Homo sapiens GN=MYL6 PE=1 SV=2 - [MYL6_HUMAN]
Q02750	3.05	1	1	393	43.4113	6.62451	2.83488	334193	0.407118	1		Dual specificity mitogen-activated protein kinase kinase 1 OS=Homo sapiens GN=MAP2K1 PE=1 SV=2 - [MP2K1_HUMAN]
Q92499	3.38	2	2	740	82.3798	7.2251	14.5731	2.30444e+06	0.407075	2	11.0616	ATP-dependent RNA helicase DDX1 OS=Homo sapiens GN=DDX1 PE=1 SV=2 - [DDX1_HUMAN]
Q13232	7.1	1	1	169	19.0029	7.84033	6.59248	179008	0.406112	1		Nucleoside diphosphate kinase 3 OS=Homo sapiens GN=NME3 PE=1 SV=2 - [NDK3_HUMAN]
Q32P44	3.01	2	2	896	95.1375	7.12256	7.11809	341679	0.406102	2	30.0269	Echinoderm microtubule-associated protein-like 3 OS=Homo sapiens GN=EML3 PE=1 SV=1 - [EMAL3_HUMAN]
Q15459	3.66	3	2	793	88.8305	5.22412	11.9752	693008	0.405871	2	12.4182	Splicing factor 3 subunit 1 OS=Homo sapiens GN=SF3A1 PE=1 SV=1 - [SF3A1_HUMAN]
P42677	29.76	5	3	84	9.45484	9.45166	16.9077	4.96305e+06	0.404518	2	24.9047	40S ribosomal protein S27 OS=Homo sapiens GN=RPS27 PE=1 SV=3 - [RS27_HUMAN]
P61081	24.04	7	5	183	20.8866	7.69385	21.6734	2.71715e+06	0.402294	5	17.1351	NEDD8-conjugating enzyme Ubc12 OS=Homo sapiens GN=UBE2M PE=1 SV=1 - [UBC12_HUMAN]
P33176	31.88	35	26	963	109.617	6.50732	132.016	7.54198e+06	0.400606	21	16.2866	Kinesin-1 heavy chain OS=Homo sapiens GN=KIF5B PE=1 SV=1 - [KINH_HUMAN]
P45974	13.17	19	9	858	95.7253	5.03369	77.9675	3.67168e+06	0.399852	11	27.143	Ubiquitin carboxyl-terminal hydrolase 5 OS=Homo sapiens GN=USP5 PE=1 SV=2 - [UBP5_HUMAN]
O43237	6.71	5	3	492	54.0655	6.37939	18.5492	1.66321e+06	0.399835	3	3.03434	Cytoplasmic dynein 1 light intermediate chain 2 OS=Homo sapiens GN=DYNC1LI2 PE=1 SV=1 - [DC1L2_HUMAN]
P35237	13.3	4	3	376	42.5941	5.2749	28.715	1.33206e+07	0.39813	2	24.2123	Serpin B6 OS=Homo sapiens GN=SERPINB6 PE=1 SV=3 - [SPB6_HUMAN]
Q6UB35	14.72	17	11	978	105.724	8.06006	64.3686	6.12616e+06	0.398002	12	24.8672	Monofunctional C1-tetrahydrofolate synthase, mitochondrial OS=Homo sapiens GN=MTHFD1L PE=1 SV=1 - [C1TM_HUMAN]
P68036	14.29	5	4	154	17.8502	8.51416	16.385	9.1755e+06	0.39683	4	13.6055	Ubiquitin-conjugating enzyme E2 L3 OS=Homo sapiens GN=UBE2L3 PE=1 SV=1 - [UB2L3_HUMAN]
Q15370	18.64	2	2	118	13.1246	4.88135	9.52074	1.11046e+06	0.394167	2	12.2383	Transcription elongation factor B polypeptide 2 OS=Homo sapiens GN=TCEB2 PE=1 SV=1 - [ELOB_HUMAN]
Q00610	21.97	64	32	1675	191.493	5.69385	257.299	1.86724e+07	0.394114	43	22.91	Clathrin heavy chain 1 OS=Homo sapiens GN=CLTC PE=1 SV=5 - [CLH1_HUMAN]
O00244	47.06	4	3	68	7.39674	7.23975	22.0995	1.5669e+06	0.393813	4	20.8364	Copper transport protein ATOX1 OS=Homo sapiens GN=ATOX1 PE=1 SV=1 - [ATOX1_HUMAN]
Q92572	10.36	2	2	193	21.7181	5.38916	6.05707	935465	0.392795	2	75.1378	AP-3 complex subunit sigma-1 OS=Homo sapiens GN=AP3S1 PE=1 SV=1 - [AP3S1_HUMAN]
P15924	10.45	34	25	2871	331.569	6.81494	183.961	5.30209e+06	0.392775	22	19.0582	Desmoplakin OS=Homo sapiens GN=DSP PE=1 SV=3 - [DESP_HUMAN]
O75962	1.78	5	5	3038	341.402	6.44287	22.138	1.0028e+06	0.392384	3	10.624	Triple functional domain protein OS=Homo sapiens GN=TRIO PE=1 SV=1 - [TRIO_HUMAN]
P58546	25.42	5	2	118	12.8866	5.51611	23.9183	6.92572e+06	0.392342	2	7.09456	Myotrophin OS=Homo sapiens GN=MTPN PE=1 SV=2 - [MTPN_HUMAN]
Q9Y5A9	2.07	1	1	579	62.2957	8.79248	6.92125	1.51324e+06	0.392319	1		YTH domain family protein 2 OS=Homo sapiens GN=YTHDF2 PE=1 SV=2 - [YTHD2_HUMAN]
Q13200	6.61	8	4	908	100.136	5.19873	36.2818	4.3605e+06	0.391762	3	61.5758	26S proteasome non-ATPase regulatory subunit 2 OS=Homo sapiens GN=PSMD2 PE=1 SV=3 - [PSMD2_HUMAN]
Q8IZP0	6.69	4	2	508	55.0467	7.06396	16.9402	3.50483e+06	0.391093	2	5.25967	Abl interactor 1 OS=Homo sapiens GN=ABI1 PE=1 SV=4 - [ABI1_HUMAN]
Q8NBF2	6.89	4	4	726	79.3935	5.5542	17.5729	4.11525e+06	0.390594	4	3.07984	NHL repeat-containing protein 2 OS=Homo sapiens GN=NHLRC2 PE=1 SV=1 - [NHLC2_HUMAN]
Q9H2D6	6.22	15	13	2365	261.217	8.48486	58.268	4.56025e+06	0.389777	11	18.7232	TRIO and F-actin-binding protein OS=Homo sapiens GN=TRIOBP PE=1 SV=3 - [TARA_HUMAN]
P46087	1.72	2	1	812	89.2471	9.23193	5.87387	419727	0.389202	1		Putative ribosomal RNA methyltransferase NOP2 OS=Homo sapiens GN=NOP2 PE=1 SV=2 - [NOP2_HUMAN]
P22830	4.26	1	1	423	47.8316	8.73389	2.7059	4.69138e+06	0.389195	1		Ferrochelatase, mitochondrial OS=Homo sapiens GN=FECH PE=1 SV=2 - [HEMH_HUMAN]
Q8WYL5	4.48	3	3	1049	115.439	6.25244	17.1007	418658	0.389075	3	75.4885	Protein phosphatase Slingshot homolog 1 OS=Homo sapiens GN=SSH1 PE=1 SV=2 - [SSH1_HUMAN]
Q14764	29.9	42	25	893	99.2659	5.47803	170.03	2.23967e+07	0.388195	24	15.7552	Major vault protein OS=Homo sapiens GN=MVP PE=1 SV=4 - [MVP_HUMAN]
O60749	13.68	7	6	519	58.4347	5.12256	27.9787	3.87192e+06	0.386479	3	30.544	Sorting nexin-2 OS=Homo sapiens GN=SNX2 PE=1 SV=2 - [SNX2_HUMAN]
Q5VWZ2	24.47	7	4	237	26.2994	7.84033	25.6549	1.5704e+07	0.386329	5	19.3541	Lysophospholipase-like protein 1 OS=Homo sapiens GN=LYPLAL1 PE=1 SV=3 - [LYPL1_HUMAN]
O14920	18.12	17	11	756	86.5089	5.78271	59.0173	6.85699e+06	0.386168	11	23.3311	Inhibitor of nuclear factor kappa-B kinase subunit beta OS=Homo sapiens GN=IKBKB PE=1 SV=1 - [IKKB_HUMAN]
Q8WUF8	4.09	1	1	416	47.9423	6.0874	8.46273	415255	0.38493	1		UPF0528 protein FAM172A OS=Homo sapiens GN=FAM172A PE=2 SV=1 - [F172A_HUMAN]
Q16181	5.03	3	2	437	50.648	8.63135	14.1614	3.9047e+06	0.384554	2	15.7591	Septin-7 OS=Homo sapiens GN=SEPT7 PE=1 SV=2 - [SEPT7_HUMAN]
Q14258	10.63	12	6	630	70.9438	8.08936	56.9265	5.12336e+06	0.384498	8	13.7219	Tripartite motif-containing protein 25 OS=Homo sapiens GN=TRIM25 PE=1 SV=1 - [TRI25_HUMAN]
Q06323	22.49	7	4	249	28.705	6.02393	29.5261	9.84516e+06	0.383923	2	5.24564	Proteasome activator complex subunit 1 OS=Homo sapiens GN=PSME1 PE=1 SV=1 - [PSME1_HUMAN]
Q86W92	3.46	4	3	1011	113.952	5.5542	24.2571	640348	0.383063	3	24.0641	Liprin-beta-1 OS=Homo sapiens GN=PPFIBP1 PE=1 SV=2 - [LIPB1_HUMAN]
Q8N8S7	10.32	7	5	591	66.4699	6.93213	30.9131	1.27486e+06	0.382829	4	102.869	Protein enabled homolog OS=Homo sapiens GN=ENAH PE=1 SV=2 - [ENAH_HUMAN]
P29353	18.7	10	6	583	62.7825	6.44287	41.3399	1.05908e+07	0.38268	6	46.7298	SHC-transforming protein 1 OS=Homo sapiens GN=SHC1 PE=1 SV=4 - [SHC1_HUMAN]
P28482	11.94	3	3	360	41.3632	6.97607	15.7259	5.18267e+06	0.382097	1		Mitogen-activated protein kinase 1 OS=Homo sapiens GN=MAPK1 PE=1 SV=3 - [MK01_HUMAN]
P14868	2	1	1	501	57.1	6.55127	4.90204	6.15557e+06	0.380119	1		Aspartyl-tRNA synthetase, cytoplasmic OS=Homo sapiens GN=DARS PE=1 SV=2 - [SYDC_HUMAN]
P13010	13.25	14	9	732	82.6523	5.80811	69.1945	1.10055e+07	0.379354	8	10.9588	ATP-dependent DNA helicase 2 subunit 2 OS=Homo sapiens GN=XRCC5 PE=1 SV=3 - [KU86_HUMAN]
Q9NX08	6.56	1	1	183	21.077	5.42725	2.76888	459185	0.376178	1		COMM domain-containing protein 8 OS=Homo sapiens GN=COMMD8 PE=1 SV=1 - [COMD8_HUMAN]
Q9BSD7	9.47	1	1	190	20.7001	9.53955	7.83926	5.10787e+06	0.375933	1		Nucleoside-triphosphatase C1orf57 OS=Homo sapiens GN=C1orf57 PE=1 SV=1 - [CA057_HUMAN]
Q01970	1.62	1	1	1234	138.713	5.89697	13.8736	622662	0.375056	1		1-phosphatidylinositol-4,5-bisphosphate phosphodiesterase beta-3 OS=Homo sapiens GN=PLCB3 PE=1 SV=2 - [PLCB3_HUMAN]
Q15369	12.5	2	1	112	12.465	4.77979	8.46153	754615	0.37497	1		Transcription elongation factor B polypeptide 1 OS=Homo sapiens GN=TCEB1 PE=1 SV=1 - [ELOC_HUMAN]
Q6P1X6	9.26	1	1	216	23.8741	9.14404	6.75983	5.53798e+06	0.374784	1		UPF0598 protein C8orf82 OS=Homo sapiens GN=C8orf82 PE=2 SV=2 - [CH082_HUMAN]
Q13155	2.81	1	1	320	35.3263	8.22119	4.15867	3.25646e+06	0.374472	1		Multisynthetase complex auxiliary component p38 OS=Homo sapiens GN=JTV1 PE=1 SV=2 - [MCA2_HUMAN]
P40222	2.56	1	1	546	61.8532	6.52197	11.69	627570	0.374341	1		Alpha-taxilin OS=Homo sapiens GN=TXLNA PE=1 SV=3 - [TXLNA_HUMAN]
Q9Y2L1	4.18	3	3	958	108.934	7.13721	14.4124	677435	0.373906	3	16.2994	Exosome complex exonuclease RRP44 OS=Homo sapiens GN=DIS3 PE=1 SV=2 - [RRP44_HUMAN]
Q5VTR2	2.56	3	2	975	113.592	5.93506	15.6176	743563	0.373116	1		E3 ubiquitin-protein ligase BRE1A OS=Homo sapiens GN=RNF20 PE=1 SV=2 - [BRE1A_HUMAN]
Q9NRF8	9.56	7	5	586	65.6358	6.90283	26.9203	9.84214e+06	0.371954	4	23.2815	CTP synthase 2 OS=Homo sapiens GN=CTPS2 PE=1 SV=1 - [PYRG2_HUMAN]
Q9Y224	4.1	1	1	244	28.0507	6.65381	2.46683	1.603e+06	0.370248	1		UPF0568 protein C14orf166 OS=Homo sapiens GN=C14orf166 PE=1 SV=1 - [CN166_HUMAN]
Q2M2I8	2.67	2	2	863	93.5194	8.52881	7.8003	759857	0.37021	1		AP2-associated protein kinase 1 OS=Homo sapiens GN=AAK1 PE=1 SV=2 - [AAK1_HUMAN]
Q13557	3.21	1	1	499	56.3336	7.25439	5.92074	1.69552e+06	0.369721	1		Calcium/calmodulin-dependent protein kinase type II delta chain OS=Homo sapiens GN=CAMK2D PE=1 SV=3 - [KCC2D_HUMAN]
Q9NZB8	2.67	1	1	636	70.0606	9.26123	4.83163	508023	0.369282	1		Molybdenum cofactor biosynthesis protein 1 OS=Homo sapiens GN=MOCS1 PE=1 SV=3 - [MOCS1_HUMAN]
P31943	17.59	9	5	449	49.1984	6.30322	33.2975	2.83568e+07	0.368601	4	13.4677	Heterogeneous nuclear ribonucleoprotein H OS=Homo sapiens GN=HNRNPH1 PE=1 SV=4 - [HNRH1_HUMAN]
Q9NRN7	4.85	2	1	309	35.7531	6.80029	10.4633	2.56755e+06	0.368472	1		L-aminoadipate-semialdehyde dehydrogenase-phosphopantetheinyl transferase OS=Homo sapiens GN=AASDHPPT PE=1 SV=2 - [ADPPT_HUMAN]
Q07866	3.66	2	2	573	65.2689	6.20166	18.7592	2.06125e+06	0.366883	2	5.45208	Kinesin light chain 1 OS=Homo sapiens GN=KLC1 PE=1 SV=2 - [KLC1_HUMAN]
Q99471	9.74	1	1	154	17.317	6.32861	4.80074	905528	0.366313	1		Prefoldin subunit 5 OS=Homo sapiens GN=PFDN5 PE=1 SV=2 - [PFD5_HUMAN]
Q15185	20	6	3	160	18.6854	4.53857	21.9264	2.82187e+06	0.366127	4	16.0526	Prostaglandin E synthase 3 OS=Homo sapiens GN=PTGES3 PE=1 SV=1 - [TEBP_HUMAN]
P05783	19.3	10	7	430	48.0285	5.45264	37.6074	1.86401e+08	0.365397	5	8.70547	Keratin, type I cytoskeletal 18 OS=Homo sapiens GN=KRT18 PE=1 SV=2 - [K1C18_HUMAN]
Q00535	3.77	1	1	292	33.2832	7.66455	8.49074	3.68276e+06	0.365317	1		Cell division protein kinase 5 OS=Homo sapiens GN=CDK5 PE=1 SV=3 - [CDK5_HUMAN]
Q9BTE3	6.7	3	3	642	72.9338	5.87158	20.5587	1.62881e+06	0.364759	3	4.49552	UPF0557 protein C10orf119 OS=Homo sapiens GN=C10orf119 PE=1 SV=2 - [CJ119_HUMAN]
Q9HCU8	32.71	5	3	107	12.4253	6.771	12.9179	565641	0.364453	2	16.4648	DNA polymerase delta subunit 4 OS=Homo sapiens GN=POLD4 PE=1 SV=1 - [DPOD4_HUMAN]
P53618	5.67	5	4	953	107.074	6.04932	22.4279	1.04991e+06	0.364359	3	25.1529	Coatomer subunit beta OS=Homo sapiens GN=COPB1 PE=1 SV=3 - [COPB_HUMAN]
P61088	7.24	2	1	152	17.127	6.56592	18.5178	1.49397e+07	0.363254	1		Ubiquitin-conjugating enzyme E2 N OS=Homo sapiens GN=UBE2N PE=1 SV=1 - [UBE2N_HUMAN]
O60701	2.02	1	1	494	54.9893	7.12256	4.10443	4.90469e+06	0.36299	1		UDP-glucose 6-dehydrogenase OS=Homo sapiens GN=UGDH PE=1 SV=1 - [UGDH_HUMAN]
Q9P0V9	3.52	2	1	454	52.5596	6.80029	6.53635	559589	0.36241	1		Septin-10 OS=Homo sapiens GN=SEPT10 PE=1 SV=2 - [SEP10_HUMAN]
Q6XZF7	6.28	9	8	1577	177.236	5.38916	31.0878	1.89884e+06	0.361721	7	13.5776	Dynamin-binding protein OS=Homo sapiens GN=DNMBP PE=1 SV=1 - [DNMBP_HUMAN]
Q8TD55	5.31	2	2	490	53.3171	5.42725	8.37196	1.34229e+06	0.361262	2	74.0912	Pleckstrin homology domain-containing family O member 2 OS=Homo sapiens GN=PLEKHO2 PE=1 SV=1 - [PKHO2_HUMAN]
Q13011	3.66	1	1	328	35.7934	8.00146	12.204	274236	0.36093	1		Delta(3,5)-Delta(2,4)-dienoyl-CoA isomerase, mitochondrial OS=Homo sapiens GN=ECH1 PE=1 SV=2 - [ECH1_HUMAN]
Q15046	13.4	9	6	597	68.0046	6.354	35.5275	3.91712e+06	0.360215	5	7.31384	Lysyl-tRNA synthetase OS=Homo sapiens GN=KARS PE=1 SV=3 - [SYK_HUMAN]
Q9UHD8	17.58	9	8	586	65.3608	8.96826	42.7549	1.16627e+07	0.360155	7	12.6139	Septin-9 OS=Homo sapiens GN=SEPT9 PE=1 SV=2 - [SEPT9_HUMAN]
O60942	4.36	2	2	597	68.5126	8.1333	10.1929	782054	0.358652	2	50.555	mRNA-capping enzyme OS=Homo sapiens GN=RNGTT PE=1 SV=1 - [MCE1_HUMAN]
Q9BUJ2	1.87	1	1	856	95.6793	6.91748	9.93474	776251	0.356956	1		Heterogeneous nuclear ribonucleoprotein U-like protein 1 OS=Homo sapiens GN=HNRNPUL1 PE=1 SV=2 - [HNRL1_HUMAN]
Q8NEU8	1.66	1	1	664	74.4463	4.94482	14.1258	385158	0.356625	1		DCC-interacting protein 13-beta OS=Homo sapiens GN=APPL2 PE=1 SV=3 - [DP13B_HUMAN]
P42773	6.55	1	1	168	18.1163	6.52197	2.39005	489782	0.355575	1		Cyclin-dependent kinase 4 inhibitor C OS=Homo sapiens GN=CDKN2C PE=1 SV=1 - [CDN2C_HUMAN]
P21333	36.83	244	84	2647	280.564	6.06201	987.909	9.86449e+07	0.355418	152	19.9378	Filamin-A OS=Homo sapiens GN=FLNA PE=1 SV=4 - [FLNA_HUMAN]
P41743	2.73	1	1	587	67.2149	5.84619	2.99666	372687	0.355223	1		Protein kinase C iota type OS=Homo sapiens GN=PRKCI PE=1 SV=1 - [KPCI_HUMAN]
Q99873	6.65	2	2	361	41.4885	5.42725	9.87576	1.01458e+07	0.354704	2	20.7658	Protein arginine N-methyltransferase 1 OS=Homo sapiens GN=PRMT1 PE=1 SV=2 - [ANM1_HUMAN]
O95336	32.17	8	7	258	27.5296	6.04932	31.2284	1.38799e+07	0.354402	6	45.015	6-phosphogluconolactonase OS=Homo sapiens GN=PGLS PE=1 SV=2 - [6PGL_HUMAN]
P26639	5.39	5	3	723	83.3819	6.66846	22.373	1.77349e+06	0.353492	3	0.629509	Threonyl-tRNA synthetase, cytoplasmic OS=Homo sapiens GN=TARS PE=1 SV=3 - [SYTC_HUMAN]
Q9P0K7	18.06	18	13	980	109.973	6.21436	79.6028	2.86462e+06	0.352929	12	17.6227	Ankycorbin OS=Homo sapiens GN=RAI14 PE=1 SV=2 - [RAI14_HUMAN]
P30153	15.62	8	6	589	65.2669	5.10986	36.7983	2.80047e+07	0.351681	6	22.1775	Serine/threonine-protein phosphatase 2A 65 kDa regulatory subunit A alpha isoform OS=Homo sapiens GN=PPP2R1A PE=1 SV=4 - [2AAA_HUMAN]
O75521	14.76	5	4	359	39.5844	8.646	24.0085	8.85258e+06	0.351329	4	24.2181	Peroxisomal 3,2-trans-enoyl-CoA isomerase OS=Homo sapiens GN=PECI PE=1 SV=3 - [PECI_HUMAN]
Q9NXA8	5.48	1	1	310	33.8592	8.47021	7.86094	2.7347e+06	0.350545	1		NAD-dependent deacetylase sirtuin-5 OS=Homo sapiens GN=SIRT5 PE=1 SV=2 - [SIRT5_HUMAN]
P42224	23.47	20	14	750	87.2795	6.04932	79.7263	7.75304e+06	0.350132	16	16.5167	Signal transducer and activator of transcription 1-alpha/beta OS=Homo sapiens GN=STAT1 PE=1 SV=2 - [STAT1_HUMAN]
Q96HC4	23.83	21	12	596	63.9615	8.20654	94.6452	8.99487e+06	0.350082	14	38.1133	PDZ and LIM domain protein 5 OS=Homo sapiens GN=PDLIM5 PE=1 SV=4 - [PDLI5_HUMAN]
P51668	7.48	1	1	147	16.5913	7.41553	6.78772	6.4047e+06	0.350077	1		Ubiquitin-conjugating enzyme E2 D1 OS=Homo sapiens GN=UBE2D1 PE=1 SV=1 - [UB2D1_HUMAN]
P17096	14.95	3	1	107	11.6691	10.3159	12.9168	3.3539e+06	0.349552	1		High mobility group protein HMG-I/HMG-Y OS=Homo sapiens GN=HMGA1 PE=1 SV=3 - [HMGA1_HUMAN]
P30566	2.27	1	1	484	54.854	7.10791	8.32849	5.8919e+06	0.349118	1		Adenylosuccinate lyase OS=Homo sapiens GN=ADSL PE=1 SV=2 - [PUR8_HUMAN]
P24666	41.14	11	7	158	18.0308	6.7417	32.4724	3.30864e+06	0.347926	7	21.2601	Low molecular weight phosphotyrosine protein phosphatase OS=Homo sapiens GN=ACP1 PE=1 SV=3 - [PPAC_HUMAN]
P29590	9.64	11	7	882	97.4889	6.21436	39.8852	2.25939e+06	0.347868	10	29.614	Probable transcription factor PML OS=Homo sapiens GN=PML PE=1 SV=3 - [PML_HUMAN]
P06733	17.74	8	5	434	47.1393	7.38623	36.3879	3.32153e+07	0.347768	4	3302.29	Alpha-enolase OS=Homo sapiens GN=ENO1 PE=1 SV=2 - [ENOA_HUMAN]
Q66PJ3	7.78	2	2	360	38.3721	11.1216	7.15538	276237	0.34522	2	40.1625	ADP-ribosylation factor-like protein 6-interacting protein 4 OS=Homo sapiens GN=ARL6IP4 PE=1 SV=1 - [AR6P4_HUMAN]
P61289	14.57	4	3	254	29.4876	5.94775	12.6589	1.86165e+06	0.344624	3	50.4441	Proteasome activator complex subunit 3 OS=Homo sapiens GN=PSME3 PE=1 SV=1 - [PSME3_HUMAN]
Q9H4A4	23.38	18	12	650	72.5495	5.74463	65.6433	7.38046e+06	0.344256	6	29.9913	Aminopeptidase B OS=Homo sapiens GN=RNPEP PE=1 SV=2 - [AMPB_HUMAN]
O60716	19.21	22	14	968	108.103	6.22705	84.5381	1.77825e+06	0.34325	17	28.4742	Catenin delta-1 OS=Homo sapiens GN=CTNND1 PE=1 SV=1 - [CTND1_HUMAN]
Q9UDY8	4.49	3	3	824	92.2131	5.73193	13.0438	1.32432e+06	0.343037	3	15.9725	Mucosa-associated lymphoid tissue lymphoma translocation protein 1 OS=Homo sapiens GN=MALT1 PE=1 SV=1 - [MALT1_HUMAN]
P62841	8.97	2	2	145	17.0292	10.3892	7.10607	2.672e+06	0.342909	2	7.17382	40S ribosomal protein S15 OS=Homo sapiens GN=RPS15 PE=1 SV=2 - [RS15_HUMAN]
Q9BZ29	2.27	5	4	2069	236.295	7.48877	22.9395	1.71575e+06	0.342778	3	14.8055	Dedicator of cytokinesis protein 9 OS=Homo sapiens GN=DOCK9 PE=1 SV=2 - [DOCK9_HUMAN]
Q9H0D6	1.26	1	1	950	108.513	7.47412	8.56743	719428	0.34121	1		5'-3' exoribonuclease 2 OS=Homo sapiens GN=XRN2 PE=1 SV=1 - [XRN2_HUMAN]
Q5GLZ8	10.31	11	8	1057	118.487	6.18896	49.0256	2.91259e+06	0.340794	7	24.9942	Probable E3 ubiquitin-protein ligase HERC4 OS=Homo sapiens GN=HERC4 PE=1 SV=1 - [HERC4_HUMAN]
Q9NSV4	1.01	1	1	1193	136.839	7.03467	5.17836	277376	0.339268	1		Protein diaphanous homolog 3 OS=Homo sapiens GN=DIAPH3 PE=1 SV=4 - [DIAP3_HUMAN]
Q96EK7	2.42	3	2	910	103.716	5.69385	11.8437	882214	0.339085	2	133.006	Constitutive coactivator of peroxisome proliferator-activated receptor gamma OS=Homo sapiens GN=FAM120B PE=1 SV=1 - [F120B_HUMAN]
O95819	8.72	7	7	1239	142.013	7.45947	37.4307	2.44412e+06	0.337325	5	21.9239	Mitogen-activated protein kinase kinase kinase kinase 4 OS=Homo sapiens GN=MAP4K4 PE=1 SV=2 - [M4K4_HUMAN]
O75676	2.98	2	2	772	85.5523	8.27979	6.76883	1.02673e+06	0.336403	2	1.33701	Ribosomal protein S6 kinase alpha-4 OS=Homo sapiens GN=RPS6KA4 PE=1 SV=1 - [KS6A4_HUMAN]
O15027	2.94	7	5	2179	233.373	5.63037	27.0295	1.21674e+06	0.336216	4	77.8441	Protein transport protein Sec16A OS=Homo sapiens GN=SEC16A PE=1 SV=3 - [SC16A_HUMAN]
Q12931	8.66	8	5	704	80.0597	8.20654	34.1984	6.05622e+06	0.335953	4	36.2532	Heat shock protein 75 kDa, mitochondrial OS=Homo sapiens GN=TRAP1 PE=1 SV=3 - [TRAP1_HUMAN]
Q9UNF1	14.36	5	5	606	64.9144	9.31982	27.8323	1.44231e+06	0.335269	3	47.1195	Melanoma-associated antigen D2 OS=Homo sapiens GN=MAGED2 PE=1 SV=2 - [MAGD2_HUMAN]
Q9HBL0	1.9	5	2	1735	185.586	7.75244	36.8946	4.72337e+06	0.335133	1		Tensin-1 OS=Homo sapiens GN=TNS1 PE=1 SV=2 - [TENS1_HUMAN]
P36551	11.01	3	3	454	50.12	8.25049	14.8908	3.10111e+06	0.334627	3	3.53423	Coproporphyrinogen-III oxidase, mitochondrial OS=Homo sapiens GN=CPOX PE=1 SV=3 - [HEM6_HUMAN]
O75369	25.13	91	52	2602	278.021	5.74463	362.897	1.11671e+07	0.332619	61	27.2661	Filamin-B OS=Homo sapiens GN=FLNB PE=1 SV=1 - [FLNB_HUMAN]
Q09666	25.2	93	70	5890	628.699	6.15088	459.21	1.87322e+07	0.331607	65	34.7735	Neuroblast differentiation-associated protein AHNAK OS=Homo sapiens GN=AHNAK PE=1 SV=2 - [AHNK_HUMAN]
Q9UJ68	6.38	1	1	235	26.1157	8.08936	4.75103	3.39531e+06	0.329455	1		Peptide methionine sulfoxide reductase OS=Homo sapiens GN=MSRA PE=2 SV=1 - [MSRA_HUMAN]
Q9NYG5	13.1	1	1	84	9.83343	7.76709	4.64102	132414	0.329392	1		Anaphase-promoting complex subunit 11 OS=Homo sapiens GN=ANAPC11 PE=1 SV=1 - [APC11_HUMAN]
Q9ULC4	28.18	4	4	181	20.5418	8.82178	17.6767	3.1508e+06	0.329163	3	53.9582	Malignant T cell amplified sequence 1 OS=Homo sapiens GN=MCTS1 PE=1 SV=1 - [MCTS1_HUMAN]
Q9UGP8	1.71	1	1	760	87.9416	5.31299	5.43021	1.14209e+06	0.32903	1		Translocation protein SEC63 homolog OS=Homo sapiens GN=SEC63 PE=1 SV=2 - [SEC63_HUMAN]
P21266	6.22	1	1	225	26.5421	5.5415	4.09783	1.93794e+06	0.328641	1		Glutathione S-transferase Mu 3 OS=Homo sapiens GN=GSTM3 PE=1 SV=3 - [GSTM3_HUMAN]
P36957	2.87	1	1	453	48.6984	8.95361	7.64761	624239	0.328575	1		Dihydrolipoyllysine-residue succinyltransferase component of 2-oxoglutarate dehydrogenase complex, mitochondrial OS=Homo sapiens GN=DLST PE=1 SV=3 - [ODO2_HUMAN]
Q16527	66.32	38	11	193	20.9399	8.6167	185.304	2.51049e+08	0.326783	20	18.6568	Cysteine and glycine-rich protein 2 OS=Homo sapiens GN=CSRP2 PE=1 SV=3 - [CSRP2_HUMAN]
Q9BRZ2	2.52	1	1	755	81.4365	7.73779	7.27146	488689	0.326348	1		Tripartite motif-containing protein 56 OS=Homo sapiens GN=TRIM56 PE=1 SV=3 - [TRI56_HUMAN]
O14974	9.71	7	7	1030	115.211	5.40186	40.0327	1.38729e+06	0.325816	6	24.0091	Protein phosphatase 1 regulatory subunit 12A OS=Homo sapiens GN=PPP1R12A PE=1 SV=1 - [MYPT1_HUMAN]
P48059	3.69	1	1	325	37.2258	8.04541	3.03821	5.37024e+06	0.324562	1		LIM and senescent cell antigen-like-containing domain protein 1 OS=Homo sapiens GN=LIMS1 PE=1 SV=4 - [LIMS1_HUMAN]
P52272	15.62	11	9	730	77.4643	8.70459	35.1742	4.19038e+06	0.324433	8	38.6693	Heterogeneous nuclear ribonucleoprotein M OS=Homo sapiens GN=HNRNPM PE=1 SV=3 - [HNRPM_HUMAN]
Q9H2G2	4.78	5	5	1235	142.607	5.14795	24.2624	847500	0.323639	4	36.3847	STE20-like serine/threonine-protein kinase OS=Homo sapiens GN=SLK PE=1 SV=1 - [SLK_HUMAN]
Q7Z6Z7	3.25	12	11	4374	481.589	5.22412	67.5072	1.55608e+06	0.322802	7	25.5255	E3 ubiquitin-protein ligase HUWE1 OS=Homo sapiens GN=HUWE1 PE=1 SV=3 - [HUWE1_HUMAN]
P56192	17.44	22	13	900	101.052	6.16357	89.2526	7.75596e+06	0.322304	13	20.4309	Methionyl-tRNA synthetase, cytoplasmic OS=Homo sapiens GN=MARS PE=1 SV=2 - [SYMC_HUMAN]
Q9UJ70	24.71	6	6	344	37.3519	6.23975	20.0187	5.48925e+06	0.322106	5	41.9342	N-acetyl-D-glucosamine kinase OS=Homo sapiens GN=NAGK PE=1 SV=4 - [NAGK_HUMAN]
P19105	40.94	12	7	171	19.7815	4.80518	44.6417	1.37582e+07	0.321699	2	6.38188	Myosin regulatory light chain 12A OS=Homo sapiens GN=MYL12A PE=1 SV=2 - [ML12A_HUMAN]
O15037	1.92	1	1	678	74.4144	7.02002	2.79771	912638	0.3212	1		Protein KIAA0323 OS=Homo sapiens GN=KIAA0323 PE=1 SV=2 - [K0323_HUMAN]
Q01968	2.77	2	2	901	104.138	6.55127	12.06	838532	0.320664	2	6.22576	Inositol polyphosphate 5-phosphatase OCRL-1 OS=Homo sapiens GN=OCRL PE=1 SV=3 - [OCRL_HUMAN]
Q9P258	20.31	13	8	522	56.0492	8.77783	53.0876	3.62673e+07	0.319193	8	25.9102	Protein RCC2 OS=Homo sapiens GN=RCC2 PE=1 SV=2 - [RCC2_HUMAN]
Q9UFW8	16.77	2	2	167	18.8086	8.95361	5.0848	226892	0.318989	1		CGG triplet repeat-binding protein 1 OS=Homo sapiens GN=CGGBP1 PE=1 SV=2 - [CGBP1_HUMAN]
O14776	1	1	1	1098	123.823	8.646	8.28153	642780	0.317199	1		Transcription elongation regulator 1 OS=Homo sapiens GN=TCERG1 PE=1 SV=2 - [TCRG1_HUMAN]
Q92922	1.09	1	1	1105	122.79	5.75732	6.60098	117367	0.316895	1		SWI/SNF complex subunit SMARCC1 OS=Homo sapiens GN=SMARCC1 PE=1 SV=3 - [SMRC1_HUMAN]
Q9NR28	4.18	1	1	239	27.1137	5.89697	2.33832	222299	0.315949	1		Diablo homolog, mitochondrial OS=Homo sapiens GN=DIABLO PE=1 SV=1 - [DBLOH_HUMAN]
P04632	10.45	6	2	268	28.2977	5.19873	25.0444	1.39172e+07	0.315915	3	13.6974	Calpain small subunit 1 OS=Homo sapiens GN=CAPNS1 PE=1 SV=1 - [CPNS1_HUMAN]
Q15019	4.43	1	1	361	41.4613	6.59521	7.52592	8.86826e+06	0.315041	1		Septin-2 OS=Homo sapiens GN=SEPT2 PE=1 SV=1 - [SEPT2_HUMAN]
Q9Y2S6	31.25	2	2	64	7.06193	9.99365	5.29666	1.20026e+06	0.314852	1		Coiled-coil domain-containing protein 72 OS=Homo sapiens GN=CCDC72 PE=1 SV=1 - [CCD72_HUMAN]
Q13620	7.71	6	6	895	102.235	7.94287	34.1867	705312	0.314837	5	32.719	Cullin-4B OS=Homo sapiens GN=CUL4B PE=1 SV=3 - [CUL4B_HUMAN]
Q9UPQ0	12	10	9	1083	121.762	6.46826	45.1113	1.85554e+06	0.314448	7	16.3089	LIM and calponin homology domains-containing protein 1 OS=Homo sapiens GN=LIMCH1 PE=1 SV=3 - [LIMC1_HUMAN]
P11387	2.61	1	1	765	90.6689	9.30518	14.5383	252343	0.313208	1		DNA topoisomerase 1 OS=Homo sapiens GN=TOP1 PE=1 SV=2 - [TOP1_HUMAN]
Q9Y315	3.77	1	1	318	35.2085	8.93896	2.94299	4.3563e+06	0.312838	1		Putative deoxyribose-phosphate aldolase OS=Homo sapiens GN=DERA PE=1 SV=2 - [DEOC_HUMAN]
P60709	63.47	61	20	375	41.7097	5.47803	291.772	1.39529e+09	0.311568	20	37.1189	Actin, cytoplasmic 1 OS=Homo sapiens GN=ACTB PE=1 SV=1 - [ACTB_HUMAN]
Q9H0C8	6.38	2	2	392	42.8798	7.09326	5.77783	1.12425e+06	0.31101	2	1.676	Integrin-linked kinase-associated serine/threonine phosphatase 2C OS=Homo sapiens GN=ILKAP PE=1 SV=1 - [ILKAP_HUMAN]
P45983	7.73	4	3	427	48.2644	6.88818	12.1218	2.54115e+06	0.310446	1		Mitogen-activated protein kinase 8 OS=Homo sapiens GN=MAPK8 PE=1 SV=2 - [MK08_HUMAN]
Q86SX6	14.01	3	2	157	16.6175	6.78564	12.7795	845269	0.309748	2	21.7169	Glutaredoxin-related protein 5 OS=Homo sapiens GN=GLRX5 PE=1 SV=2 - [GLRX5_HUMAN]
Q7Z5L9	3.41	1	1	587	60.9867	8.68994	4.67491	1.23667e+06	0.309053	1		Interferon regulatory factor 2-binding protein 2 OS=Homo sapiens GN=IRF2BP2 PE=1 SV=2 - [I2BP2_HUMAN]
Q8IX12	1.48	1	1	1150	132.739	5.75732	4.85566	296274	0.307822	1		Cell division cycle and apoptosis regulator protein 1 OS=Homo sapiens GN=CCAR1 PE=1 SV=2 - [CCAR1_HUMAN]
Q969E4	12	2	1	200	22.4886	4.91943	7.33483	7.49797e+06	0.307175	1		Transcription elongation factor A protein-like 3 OS=Homo sapiens GN=TCEAL3 PE=1 SV=1 - [TCAL3_HUMAN]
Q9HB71	13.6	2	2	228	26.1936	8.25049	9.35974	3.42293e+06	0.304485	2	18.5799	Calcyclin-binding protein OS=Homo sapiens GN=CACYBP PE=1 SV=2 - [CYBP_HUMAN]
Q9NXW9	3.31	1	1	302	33.8161	6.66846	3.94374	3.68101e+06	0.303677	1		Alkylated DNA repair protein alkB homolog 4 OS=Homo sapiens GN=ALKBH4 PE=1 SV=1 - [ALKB4_HUMAN]
P82912	8.25	1	1	194	20.6029	10.814	3.27252	178599	0.302354	1		28S ribosomal protein S11, mitochondrial OS=Homo sapiens GN=MRPS11 PE=1 SV=2 - [RT11_HUMAN]
Q09161	2.91	2	2	790	91.7805	6.43018	7.55465	1.09391e+06	0.301812	2	15.2862	Nuclear cap-binding protein subunit 1 OS=Homo sapiens GN=NCBP1 PE=1 SV=1 - [NCBP1_HUMAN]
P51610	1.47	2	2	2035	208.602	7.45947	10.722	1.13721e+06	0.301803	2	0.801724	Host cell factor OS=Homo sapiens GN=HCFC1 PE=1 SV=2 - [HCFC1_HUMAN]
Q8WXX5	22.31	4	3	260	29.8911	5.73193	20.6392	4.69867e+06	0.301428	4	3.32653	DnaJ homolog subfamily C member 9 OS=Homo sapiens GN=DNAJC9 PE=1 SV=1 - [DNJC9_HUMAN]
P30041	12.5	4	3	224	25.0192	6.37939	19.8346	2.64431e+06	0.301256	3	16.9145	Peroxiredoxin-6 OS=Homo sapiens GN=PRDX6 PE=1 SV=3 - [PRDX6_HUMAN]
Q9H2U2	19.16	5	5	334	37.896	7.38623	17.1331	6.21161e+06	0.301031	3	26.4685	Inorganic pyrophosphatase 2, mitochondrial OS=Homo sapiens GN=PPA2 PE=1 SV=2 - [IPYR2_HUMAN]
P68032	28.12	31	13	377	41.9919	5.38916	149.982	5.62746e+08	0.300948	3	4.66704	Actin, alpha cardiac muscle 1 OS=Homo sapiens GN=ACTC1 PE=1 SV=1 - [ACTC_HUMAN]
Q9ULA0	8.21	6	3	475	52.3949	7.41553	23.6914	1.51077e+07	0.298335	4	30.1358	Aspartyl aminopeptidase OS=Homo sapiens GN=DNPEP PE=1 SV=1 - [DNPEP_HUMAN]
P32119	34.34	26	8	198	21.8782	5.97314	105.098	3.38892e+08	0.297816	12	29.2568	Peroxiredoxin-2 OS=Homo sapiens GN=PRDX2 PE=1 SV=5 - [PRDX2_HUMAN]
O95372	28.57	4	4	231	24.7207	7.2251	17.8399	1.33812e+07	0.296305	4	17.015	Acyl-protein thioesterase 2 OS=Homo sapiens GN=LYPLA2 PE=1 SV=1 - [LYPA2_HUMAN]
Q8N1F7	1.34	1	1	819	93.4296	5.71924	2.16181	507689	0.296016	1		Nuclear pore complex protein Nup93 OS=Homo sapiens GN=NUP93 PE=1 SV=2 - [NUP93_HUMAN]
P32322	5.64	1	1	319	33.3396	7.60596	3.13392	4.64396e+06	0.295535	1		Pyrroline-5-carboxylate reductase 1, mitochondrial OS=Homo sapiens GN=PYCR1 PE=1 SV=2 - [P5CR1_HUMAN]
O43324	30.46	7	5	174	19.7983	8.54346	30.26	6.74688e+06	0.294541	6	11.4075	Eukaryotic translation elongation factor 1 epsilon-1 OS=Homo sapiens GN=EEF1E1 PE=1 SV=1 - [MCA3_HUMAN]
P25205	7.55	5	5	808	90.924	5.77002	27.6647	1.91638e+06	0.293791	4	39.3089	DNA replication licensing factor MCM3 OS=Homo sapiens GN=MCM3 PE=1 SV=3 - [MCM3_HUMAN]
P27986	1.93	1	1	724	83.5465	6.16357	7.36276	789993	0.293388	1		Phosphatidylinositol 3-kinase regulatory subunit alpha OS=Homo sapiens GN=PIK3R1 PE=1 SV=2 - [P85A_HUMAN]
O75223	12.23	3	2	188	20.9943	5.13525	13.3005	495107	0.293355	2	1.84242	Gamma-glutamylcyclotransferase OS=Homo sapiens GN=GGCT PE=1 SV=1 - [GGCT_HUMAN]
Q00341	3.15	5	3	1268	141.368	6.87354	17.2759	609545	0.291061	3	71.3919	Vigilin OS=Homo sapiens GN=HDLBP PE=1 SV=2 - [VIGLN_HUMAN]
Q9Y5K6	33.18	26	16	639	71.4073	6.40479	116.321	2.4992e+07	0.290863	15	88.6867	CD2-associated protein OS=Homo sapiens GN=CD2AP PE=1 SV=1 - [CD2AP_HUMAN]
P20936	10.03	10	8	1047	116.329	6.53662	38.7254	1.23618e+06	0.290609	7	64.5523	Ras GTPase-activating protein 1 OS=Homo sapiens GN=RASA1 PE=1 SV=1 - [RASA1_HUMAN]
P36969	18.78	4	3	197	22.161	8.36768	15.0571	1.67175e+06	0.288183	3	23.4052	Phospholipid hydroperoxide glutathione peroxidase, mitochondrial OS=Homo sapiens GN=GPX4 PE=1 SV=3 - [GPX4_HUMAN]
P49915	14.86	16	10	693	76.667	6.87354	58.1909	1.85011e+07	0.284934	10	25.2764	GMP synthase [glutamine-hydrolyzing] OS=Homo sapiens GN=GMPS PE=1 SV=1 - [GUAA_HUMAN]
Q9BQE4	9.52	1	1	189	21.1509	9.70068	3.39273	73092.5	0.284196	1		Selenoprotein S OS=Homo sapiens GN=SELS PE=1 SV=3 - [SELS_HUMAN]
Q00688	6.25	1	1	224	25.1613	9.27588	6.023	1.01682e+06	0.282865	1		FK506-binding protein 3 OS=Homo sapiens GN=FKBP3 PE=1 SV=1 - [FKBP3_HUMAN]
Q9Y3D2	41.76	9	6	182	19.5237	8.63135	31.4964	3.65691e+06	0.282777	4	29.4719	Methionine-R-sulfoxide reductase B2, mitochondrial OS=Homo sapiens GN=MSRB2 PE=2 SV=2 - [MSRB2_HUMAN]
P05787	10.56	8	6	483	53.6711	5.59229	37.594	4.06916e+07	0.28241	2	28.5127	Keratin, type II cytoskeletal 8 OS=Homo sapiens GN=KRT8 PE=1 SV=7 - [K2C8_HUMAN]
Q6YN16	11.24	3	3	418	45.3655	7.98682	22.6343	2.72219e+07	0.281871	3	20.3314	Hydroxysteroid dehydrogenase-like protein 2 OS=Homo sapiens GN=HSDL2 PE=1 SV=1 - [HSDL2_HUMAN]
O43813	22.56	6	5	399	45.2536	7.75244	28.9228	1.33178e+07	0.281632	5	17.8106	LanC-like protein 1 OS=Homo sapiens GN=LANCL1 PE=1 SV=1 - [LANC1_HUMAN]
P09936	40.81	7	5	223	24.8085	5.47803	39.818	1.47788e+07	0.279039	5	4.80844	Ubiquitin carboxyl-terminal hydrolase isozyme L1 OS=Homo sapiens GN=UCHL1 PE=1 SV=2 - [UCHL1_HUMAN]
Q96PU5	13.44	17	10	975	111.862	5.8208	66.8046	8.48525e+06	0.279021	8	51.2773	E3 ubiquitin-protein ligase NEDD4-like OS=Homo sapiens GN=NEDD4L PE=1 SV=2 - [NED4L_HUMAN]
Q9Y3I0	2.18	1	1	505	55.1749	7.2251	4.97723	2.31915e+06	0.277307	1		UPF0027 protein C22orf28 OS=Homo sapiens GN=C22orf28 PE=1 SV=1 - [CV028_HUMAN]
P49023	9.98	7	4	591	64.4918	6.11279	31.5797	2.65671e+06	0.276561	3	22.0802	Paxillin OS=Homo sapiens GN=PXN PE=1 SV=2 - [PAXI_HUMAN]
P41250	18.81	15	11	739	83.0866	7.03467	51.2832	8.36157e+06	0.275246	10	24.6566	Glycyl-tRNA synthetase OS=Homo sapiens GN=GARS PE=1 SV=2 - [SYG_HUMAN]
Q658Y4	3.22	2	2	838	93.8497	6.39209	11.5619	458478	0.273444	2	3.03793	Protein FAM91A1 OS=Homo sapiens GN=FAM91A1 PE=1 SV=3 - [F91A1_HUMAN]
O43684	4.27	1	1	328	37.1312	6.84424	6.67658	4.47538e+06	0.273183	1		Mitotic checkpoint protein BUB3 OS=Homo sapiens GN=BUB3 PE=1 SV=1 - [BUB3_HUMAN]
Q93009	0.82	1	1	1102	128.22	5.5542	6.3488	401018	0.273119	1		Ubiquitin carboxyl-terminal hydrolase 7 OS=Homo sapiens GN=USP7 PE=1 SV=2 - [UBP7_HUMAN]
P50395	2.47	1	1	445	50.6309	6.46826	5.70744	7.99266e+06	0.272934	1		Rab GDP dissociation inhibitor beta OS=Homo sapiens GN=GDI2 PE=1 SV=2 - [GDIB_HUMAN]
Q16831	34.84	10	9	310	33.9122	7.88428	34.4925	4.88578e+07	0.272849	6	9.56779	Uridine phosphorylase 1 OS=Homo sapiens GN=UPP1 PE=1 SV=1 - [UPP1_HUMAN]
P31949	32.38	5	4	105	11.7328	7.12256	19.3257	5.45462e+06	0.272073	4	16.1428	Protein S100-A11 OS=Homo sapiens GN=S100A11 PE=1 SV=2 - [S10AB_HUMAN]
Q9UI30	21.6	3	2	125	14.1903	5.26221	10.0258	261723	0.271844	2	44.3356	TRM112-like protein OS=Homo sapiens GN=AD-001 PE=1 SV=1 - [TR112_HUMAN]
Q9H4A3	2.85	5	5	2382	250.602	6.34131	15.7262	764609	0.271147	4	46.1859	Serine/threonine-protein kinase WNK1 OS=Homo sapiens GN=WNK1 PE=1 SV=1 - [WNK1_HUMAN]
O15294	8.51	8	7	1046	116.85	6.69775	35.9464	2.33084e+06	0.269829	5	14.503	UDP-N-acetylglucosamine--peptide N-acetylglucosaminyltransferase 110 kDa subunit OS=Homo sapiens GN=OGT PE=1 SV=3 - [OGT1_HUMAN]
Q14C86	1.89	2	2	1478	164.877	5.22412	13.3751	449835	0.269645	1		GTPase-activating protein and VPS9 domain-containing protein 1 OS=Homo sapiens GN=GAPVD1 PE=1 SV=2 - [GAPD1_HUMAN]
P08243	2.32	2	1	561	64.3286	6.85889	7.81305	1.39341e+06	0.267958	1		Asparagine synthetase [glutamine-hydrolyzing] OS=Homo sapiens GN=ASNS PE=1 SV=4 - [ASNS_HUMAN]
Q5JTZ9	2.54	2	2	985	107.273	6.26514	9.55895	629605	0.265531	2	48.2456	Probable alanyl-tRNA synthetase, mitochondrial OS=Homo sapiens GN=AARS2 PE=1 SV=1 - [SYAM_HUMAN]
P35579	35.46	145	74	1960	226.392	5.60498	595.969	4.62132e+07	0.265132	82	20.592	Myosin-9 OS=Homo sapiens GN=MYH9 PE=1 SV=4 - [MYH9_HUMAN]
O60610	3.07	3	3	1272	141.258	5.41455	24.0129	312168	0.264947	1		Protein diaphanous homolog 1 OS=Homo sapiens GN=DIAPH1 PE=1 SV=2 - [DIAP1_HUMAN]
Q9BZF9	10.73	12	11	1416	162.404	7.03467	66.6421	2.09622e+06	0.263983	9	27.5047	Uveal autoantigen with coiled-coil domains and ankyrin repeats OS=Homo sapiens GN=UACA PE=1 SV=2 - [UACA_HUMAN]
Q15042	3.26	2	2	981	110.454	5.5542	12.5966	891804	0.263644	2	15.9996	Rab3 GTPase-activating protein catalytic subunit OS=Homo sapiens GN=RAB3GAP1 PE=1 SV=3 - [RB3GP_HUMAN]
Q16666	11.72	8	7	785	88.1994	9.27588	26.4548	2.745e+06	0.263427	6	49.382	Gamma-interferon-inducible protein Ifi-16 OS=Homo sapiens GN=IFI16 PE=1 SV=3 - [IF16_HUMAN]
Q93034	1.54	1	1	780	90.8974	7.94287	16.9104	1.04133e+06	0.263011	1		Cullin-5 OS=Homo sapiens GN=CUL5 PE=1 SV=4 - [CUL5_HUMAN]
Q9BY32	4.64	1	1	194	21.4319	5.65576	2.25795	4.17011e+06	0.261192	1		Inosine triphosphate pyrophosphatase OS=Homo sapiens GN=ITPA PE=1 SV=2 - [ITPA_HUMAN]
Q9NQ88	6.3	1	1	270	30.0431	7.69385	6.06522	3.89593e+06	0.259606	1		Probable fructose-2,6-bisphosphatase TIGAR OS=Homo sapiens GN=TIGAR PE=1 SV=1 - [TIGAR_HUMAN]
Q99798	5.64	3	3	780	85.3719	7.60596	14.7483	1.81108e+06	0.259287	2	2.96671	Aconitate hydratase, mitochondrial OS=Homo sapiens GN=ACO2 PE=1 SV=2 - [ACON_HUMAN]
Q9H1B7	5.78	5	3	796	82.607	8.23584	20.7906	1.05252e+06	0.258074	2	4.41791	Enhanced at puberty protein 1 OS=Homo sapiens GN=EAP1 PE=1 SV=1 - [EAP1_HUMAN]
O75116	5.69	6	6	1388	160.812	6.02393	30.7219	1.73222e+06	0.256277	5	102.65	Rho-associated protein kinase 2 OS=Homo sapiens GN=ROCK2 PE=1 SV=3 - [ROCK2_HUMAN]
Q9BQ61	7.39	1	1	176	18.4082	9.43701	8.42946	1.22938e+06	0.255679	1		Uncharacterized protein C19orf43 OS=Homo sapiens GN=C19orf43 PE=1 SV=1 - [CS043_HUMAN]
P63279	16.46	6	2	158	17.9952	8.66064	23.124	4.02663e+06	0.255665	3	10.7073	SUMO-conjugating enzyme UBC9 OS=Homo sapiens GN=UBE2I PE=1 SV=1 - [UBC9_HUMAN]
P09496	4.44	1	1	248	27.06	4.51318	6.38642	2.11902e+06	0.253665	1		Clathrin light chain A OS=Homo sapiens GN=CLTA PE=1 SV=1 - [CLCA_HUMAN]
P35580	6.43	20	12	1976	228.858	5.5415	89.6597	2.657e+07	0.25059	3	27.4611	Myosin-10 OS=Homo sapiens GN=MYH10 PE=1 SV=3 - [MYH10_HUMAN]
P06753	14.08	4	3	284	32.7987	4.71631	11.9282	3.13589e+06	0.25022	2	25.9121	Tropomyosin alpha-3 chain OS=Homo sapiens GN=TPM3 PE=1 SV=1 - [TPM3_HUMAN]
P12268	7.98	3	3	514	55.7696	6.90283	11.7463	4.56006e+06	0.249762	3	100.58	Inosine-5'-monophosphate dehydrogenase 2 OS=Homo sapiens GN=IMPDH2 PE=1 SV=2 - [IMDH2_HUMAN]
Q9Y4E8	1.43	1	1	981	112.348	5.22412	8.18407	148197	0.249659	1		Ubiquitin carboxyl-terminal hydrolase 15 OS=Homo sapiens GN=USP15 PE=1 SV=3 - [UBP15_HUMAN]
Q86U90	6.45	1	1	279	29.3093	8.57275	3.69454	6.51312e+06	0.248227	1		YrdC domain-containing protein, mitochondrial OS=Homo sapiens GN=YRDC PE=1 SV=1 - [YRDC_HUMAN]
A0AVT1	18.35	19	16	1052	117.895	6.13818	80.8011	4.21367e+06	0.24784	16	20.7298	Ubiquitin-like modifier-activating enzyme 6 OS=Homo sapiens GN=UBA6 PE=1 SV=1 - [UBA6_HUMAN]
Q13613	2.41	1	1	665	74.6305	7.13721	8.7242	596082	0.247775	1		Myotubularin-related protein 1 OS=Homo sapiens GN=MTMR1 PE=1 SV=4 - [MTMR1_HUMAN]
Q8IZ83	8.98	7	5	802	85.0597	6.78564	27.9125	3.38715e+06	0.247633	6	29.9336	Aldehyde dehydrogenase family 16 member A1 OS=Homo sapiens GN=ALDH16A1 PE=1 SV=1 - [A16A1_HUMAN]
Q99700	1.22	1	1	1313	140.196	9.56885	7.81572	282897	0.24748	1		Ataxin-2 OS=Homo sapiens GN=ATXN2 PE=1 SV=2 - [ATX2_HUMAN]
P27658	5.78	20	4	744	73.3171	9.61279	71.2714	3.65067e+07	0.244909	13	35.6157	Collagen alpha-1(VIII) chain OS=Homo sapiens GN=COL8A1 PE=2 SV=2 - [CO8A1_HUMAN]
Q9Y3P9	2.34	2	2	1069	121.66	5.24951	9.99467	231380	0.244806	2	37.692	Rab GTPase-activating protein 1 OS=Homo sapiens GN=RABGAP1 PE=1 SV=3 - [RBGP1_HUMAN]
P25685	3.24	1	1	340	38.0204	8.63135	4.57538	363678	0.24458	1		DnaJ homolog subfamily B member 1 OS=Homo sapiens GN=DNAJB1 PE=1 SV=4 - [DNJB1_HUMAN]
O15067	8.45	12	9	1338	144.633	5.75732	36.8033	5.27709e+06	0.242597	7	17.0602	Phosphoribosylformylglycinamidine synthase OS=Homo sapiens GN=PFAS PE=1 SV=3 - [PUR4_HUMAN]
Q8WWM7	1.58	4	1	1075	113.304	8.5874	18.4673	2.12366e+06	0.242138	2	36.5201	Ataxin-2-like protein OS=Homo sapiens GN=ATXN2L PE=1 SV=2 - [ATX2L_HUMAN]
Q9UQ35	2.69	5	5	2752	299.438	12.0591	40.7061	380590	0.241319	4	33.2348	Serine/arginine repetitive matrix protein 2 OS=Homo sapiens GN=SRRM2 PE=1 SV=2 - [SRRM2_HUMAN]
Q9UJU6	6.51	2	2	430	48.1776	5.04639	9.1259	2.38045e+06	0.241237	1		Drebrin-like protein OS=Homo sapiens GN=DBNL PE=1 SV=1 - [DBNL_HUMAN]
Q92878	4.19	5	5	1312	153.797	6.88818	29.9384	2.21705e+07	0.240681	4	26.1039	DNA repair protein RAD50 OS=Homo sapiens GN=RAD50 PE=1 SV=1 - [RAD50_HUMAN]
Q9Y266	19.03	6	6	331	38.2191	5.37646	22.261	1.15754e+07	0.239593	3	40.1331	Nuclear migration protein nudC OS=Homo sapiens GN=NUDC PE=1 SV=1 - [NUDC_HUMAN]
Q96SB4	2.14	1	1	655	74.2784	6.16357	4.67409	650847	0.236589	1		Serine/threonine-protein kinase SRPK1 OS=Homo sapiens GN=SRPK1 PE=1 SV=2 - [SRPK1_HUMAN]
Q9UQ80	6.6	6	2	394	43.7592	6.55127	18.681	2.45128e+07	0.236249	4	46.6557	Proliferation-associated protein 2G4 OS=Homo sapiens GN=PA2G4 PE=1 SV=3 - [PA2G4_HUMAN]
O95163	4.2	5	4	1332	150.159	5.93506	15.0551	994925	0.235584	3	99.5396	Elongator complex protein 1 OS=Homo sapiens GN=IKBKAP PE=1 SV=3 - [ELP1_HUMAN]
Q9BUE6	11.63	1	1	129	14.1704	9.0708	2.89488	89075.3	0.235271	1		Iron-sulfur cluster assembly 1 homolog, mitochondrial OS=Homo sapiens GN=ISCA1 PE=2 SV=1 - [ISCA1_HUMAN]
P22392	37.5	11	5	152	17.2869	8.41162	55.3515	3.81125e+07	0.235019	1		Nucleoside diphosphate kinase B OS=Homo sapiens GN=NME2 PE=1 SV=1 - [NDKB_HUMAN]
Q96C19	23.33	5	5	240	26.6805	5.19873	16.2438	4.00518e+06	0.232804	5	47.6781	EF-hand domain-containing protein D2 OS=Homo sapiens GN=EFHD2 PE=1 SV=1 - [EFHD2_HUMAN]
Q14738	10.3	5	5	602	69.9474	8.1333	23.0157	1.9099e+06	0.232307	4	49.7561	Serine/threonine-protein phosphatase 2A 56 kDa regulatory subunit delta isoform OS=Homo sapiens GN=PPP2R5D PE=1 SV=1 - [2A5D_HUMAN]
Q04446	15.24	12	9	702	80.4086	6.31592	64.995	7.97963e+06	0.231212	7	9.61772	1,4-alpha-glucan-branching enzyme OS=Homo sapiens GN=GBE1 PE=1 SV=2 - [GLGB_HUMAN]
Q5JRX3	5.11	5	4	1037	117.38	6.97607	24.9838	780216	0.230447	1		Presequence protease, mitochondrial OS=Homo sapiens GN=PITRM1 PE=1 SV=2 - [PREP_HUMAN]
P51858	11.25	1	1	240	26.7719	4.729	8.93711	5.36737e+06	0.229266	1		Hepatoma-derived growth factor OS=Homo sapiens GN=HDGF PE=1 SV=1 - [HDGF_HUMAN]
P36776	2.61	2	2	959	106.422	6.39209	11.5684	736203	0.228314	2	33.1	Lon protease homolog, mitochondrial OS=Homo sapiens GN=LONP1 PE=1 SV=2 - [LONM_HUMAN]
P49902	2.32	1	1	561	64.9283	6.13818	7.41739	564869	0.224832	1		Cytosolic purine 5'-nucleotidase OS=Homo sapiens GN=NT5C2 PE=1 SV=1 - [5NTC_HUMAN]
P50479	5.15	1	1	330	35.3757	7.91357	6.91928	1.12289e+07	0.222663	1		PDZ and LIM domain protein 4 OS=Homo sapiens GN=PDLIM4 PE=1 SV=2 - [PDLI4_HUMAN]
P15531	53.29	14	7	152	17.1377	6.18896	56.2828	3.54316e+07	0.222561	3	3.21975	Nucleoside diphosphate kinase A OS=Homo sapiens GN=NME1 PE=1 SV=1 - [NDKA_HUMAN]
P07737	57.86	11	7	140	15.0446	8.26514	35.114	1.08362e+07	0.220855	6	20.2444	Profilin-1 OS=Homo sapiens GN=PFN1 PE=1 SV=2 - [PROF1_HUMAN]
Q96F07	9	14	10	1278	148.302	7.31299	57.0019	1.10067e+07	0.219155	2	15.1687	Cytoplasmic FMR1-interacting protein 2 OS=Homo sapiens GN=CYFIP2 PE=1 SV=2 - [CYFP2_HUMAN]
P52926	33.03	7	3	109	11.8251	10.6235	23.0597	3.71918e+06	0.217381	3	8.91497	High mobility group protein HMGI-C OS=Homo sapiens GN=HMGA2 PE=1 SV=1 - [HMGA2_HUMAN]
Q5T8P6	1.29	1	1	1007	113.527	9.15869	6.62561	203816	0.217344	1		RNA-binding protein 26 OS=Homo sapiens GN=RBM26 PE=1 SV=3 - [RBM26_HUMAN]
P16152	21.3	5	3	277	30.3559	8.32373	21.8888	8.18441e+06	0.215309	1		Carbonyl reductase [NADPH] 1 OS=Homo sapiens GN=CBR1 PE=1 SV=3 - [CBR1_HUMAN]
P54619	5.44	1	1	331	37.5558	6.91748	4.82162	2.76683e+06	0.215092	1		5'-AMP-activated protein kinase subunit gamma-1 OS=Homo sapiens GN=PRKAG1 PE=1 SV=1 - [AAKG1_HUMAN]
Q92747	20.54	7	5	370	41.5427	8.17725	27.658	4.69768e+06	0.215012	4	155.016	Actin-related protein 2/3 complex subunit 1A OS=Homo sapiens GN=ARPC1A PE=1 SV=2 - [ARC1A_HUMAN]
Q86UU1	4.79	7	5	1377	151.068	8.63135	36.3181	914538	0.213288	3	101.612	Pleckstrin homology-like domain family B member 1 OS=Homo sapiens GN=PHLDB1 PE=1 SV=1 - [PHLB1_HUMAN]
Q8IYQ7	5.52	3	3	743	83.0171	7.12256	14.0157	779991	0.21225	2	6.01519	Threonine synthase-like 1 OS=Homo sapiens GN=THNSL1 PE=1 SV=2 - [THNS1_HUMAN]
Q15746	12.33	25	19	1914	210.642	6.15088	99.1708	4.70908e+06	0.210518	16	43.5003	Myosin light chain kinase, smooth muscle OS=Homo sapiens GN=MYLK PE=1 SV=3 - [MYLK_HUMAN]
Q13049	3.83	3	2	653	71.9424	6.97607	14.7801	828934	0.210428	2	13.4667	Tripartite motif-containing protein 32 OS=Homo sapiens GN=TRIM32 PE=1 SV=2 - [TRI32_HUMAN]
P53004	10.47	2	2	296	33.4073	6.44287	12.3001	4.61448e+06	0.209562	1		Biliverdin reductase A OS=Homo sapiens GN=BLVRA PE=1 SV=2 - [BIEA_HUMAN]
Q16643	10.02	8	4	649	71.3854	4.44971	41.7693	4.67917e+06	0.207878	6	17.1101	Drebrin OS=Homo sapiens GN=DBN1 PE=1 SV=4 - [DREB_HUMAN]
O14744	3.61	2	2	637	72.6376	6.29053	10.71	2.73449e+06	0.207757	2	3.27354	Protein arginine N-methyltransferase 5 OS=Homo sapiens GN=PRMT5 PE=1 SV=4 - [ANM5_HUMAN]
P16989	7.53	2	2	372	40.066	9.77393	11.1893	3.65929e+06	0.204649	1		DNA-binding protein A OS=Homo sapiens GN=CSDA PE=1 SV=4 - [DBPA_HUMAN]
P18621	7.61	1	1	184	21.3833	10.1694	2.14791	3.82423e+06	0.20333	1		60S ribosomal protein L17 OS=Homo sapiens GN=RPL17 PE=1 SV=3 - [RL17_HUMAN]
O00429	2.58	2	2	736	81.8261	6.81494	16.1395	1.93316e+06	0.202279	1		Dynamin-1-like protein OS=Homo sapiens GN=DNM1L PE=1 SV=2 - [DNM1L_HUMAN]
Q96IZ0	7.06	2	2	340	36.5454	5.41455	9.17283	3.09554e+06	0.198847	2	53.6367	PRKC apoptosis WT1 regulator protein OS=Homo sapiens GN=PAWR PE=1 SV=1 - [PAWR_HUMAN]
Q9NYU2	1.48	2	2	1555	177.078	5.63037	23.3402	4.75917e+08	0.198534	2	373.538	UDP-glucose:glycoprotein glucosyltransferase 1 OS=Homo sapiens GN=UGCGL1 PE=1 SV=3 - [UGGG1_HUMAN]
Q96B97	31.58	21	13	665	73.0817	6.62451	110.796	4.25805e+07	0.197254	12	112.932	SH3 domain-containing kinase-binding protein 1 OS=Homo sapiens GN=SH3KBP1 PE=1 SV=2 - [SH3K1_HUMAN]
Q9Y490	12.59	31	24	2541	269.599	6.07471	113.859	5.36962e+06	0.194064	21	73.5905	Talin-1 OS=Homo sapiens GN=TLN1 PE=1 SV=3 - [TLN1_HUMAN]
Q01201	2.59	1	1	579	62.0954	6.23975	2.36831	335221	0.192888	1		Transcription factor RelB OS=Homo sapiens GN=RELB PE=1 SV=2 - [RELB_HUMAN]
Q9Y2D5	11.81	13	8	872	96.0425	5.13525	54.6054	4.82962e+06	0.191357	10	44.3684	A-kinase anchor protein 2 OS=Homo sapiens GN=AKAP2 PE=1 SV=2 - [AKAP2_HUMAN]
P55786	14.8	17	10	919	103.211	5.71924	70.595	2.36326e+06	0.190145	12	71.0781	Puromycin-sensitive aminopeptidase OS=Homo sapiens GN=NPEPPS PE=1 SV=2 - [PSA_HUMAN]
Q8N608	2.64	1	1	796	90.8764	6.56592	6.2855	87647328	0.190105	1		Inactive dipeptidyl peptidase 10 OS=Homo sapiens GN=DPP10 PE=1 SV=1 - [DPP10_HUMAN]
Q7LG56	3.13	1	1	351	40.7104	4.97021	3.40217	4.76427e+06	0.189957	1		Ribonucleoside-diphosphate reductase subunit M2 B OS=Homo sapiens GN=RRM2B PE=1 SV=1 - [RIR2B_HUMAN]
Q9Y217	1.93	1	1	621	71.9082	7.66455	10.1032	622391	0.188803	1		Myotubularin-related protein 6 OS=Homo sapiens GN=MTMR6 PE=1 SV=2 - [MTMR6_HUMAN]
P31040	15.36	13	10	664	72.6453	7.38623	43.542	1.32103e+07	0.187487	10	21.7007	Succinate dehydrogenase [ubiquinone] flavoprotein subunit, mitochondrial OS=Homo sapiens GN=SDHA PE=1 SV=2 - [DHSA_HUMAN]
P42285	2.3	3	2	1042	117.729	6.52197	16.4212	520680	0.182725	2	86.3972	Superkiller viralicidic activity 2-like 2 OS=Homo sapiens GN=SKIV2L2 PE=1 SV=3 - [SK2L2_HUMAN]
P63151	13.42	5	5	447	51.6595	6.20166	14.3248	1.18632e+07	0.180721	4	50.0362	Serine/threonine-protein phosphatase 2A 55 kDa regulatory subunit B alpha isoform OS=Homo sapiens GN=PPP2R2A PE=1 SV=1 - [2ABA_HUMAN]
P52732	2.75	2	2	1056	119.085	5.64307	8.74191	5.53123e+06	0.180369	1		Kinesin-like protein KIF11 OS=Homo sapiens GN=KIF11 PE=1 SV=2 - [KIF11_HUMAN]
Q9UHD1	5.12	2	2	332	37.4656	7.86963	9.75339	1.05477e+06	0.17453	1		Cysteine and histidine-rich domain-containing protein 1 OS=Homo sapiens GN=CHORDC1 PE=1 SV=2 - [CHRD1_HUMAN]
P30084	11.72	3	2	290	31.3671	8.07471	10.3517	4.37949e+06	0.174486	2	11.011	Enoyl-CoA hydratase, mitochondrial OS=Homo sapiens GN=ECHS1 PE=1 SV=4 - [ECHM_HUMAN]
Q9H2M9	1.79	2	2	1393	155.886	5.61768	17.0909	282688	0.172342	2	13.6535	Rab3 GTPase-activating protein non-catalytic subunit OS=Homo sapiens GN=RAB3GAP2 PE=1 SV=1 - [RBGPR_HUMAN]
O43707	30.85	30	22	911	104.788	5.43994	148.49	1.24713e+07	0.168051	17	33.1137	Alpha-actinin-4 OS=Homo sapiens GN=ACTN4 PE=1 SV=2 - [ACTN4_HUMAN]
Q9UBF6	10.62	1	1	113	12.6746	5.43994	3.17855	246579	0.162875	1		RING-box protein 2 OS=Homo sapiens GN=RNF7 PE=1 SV=1 - [RBX2_HUMAN]
P17655	14.14	14	8	700	79.9588	4.98291	63.4507	1.67998e+07	0.16267	11	10.8334	Calpain-2 catalytic subunit OS=Homo sapiens GN=CAPN2 PE=1 SV=5 - [CAN2_HUMAN]
Q6KB66	5.31	2	2	452	50.4938	5.66846	9.50802	1.2053e+07	0.162266	1		Keratin, type II cytoskeletal 80 OS=Homo sapiens GN=KRT80 PE=1 SV=2 - [K2C80_HUMAN]
Q96AB3	42.44	7	4	205	22.3228	7.76709	37.5737	14881450	0.15845	5	88.72	Isochorismatase domain-containing protein 2, mitochondrial OS=Homo sapiens GN=ISOC2 PE=1 SV=1 - [ISOC2_HUMAN]
P50748	2.13	4	4	2209	250.588	5.97314	27.393	525909	0.153877	3	109.891	Kinetochore-associated protein 1 OS=Homo sapiens GN=KNTC1 PE=1 SV=1 - [KNTC1_HUMAN]
P07339	27.91	15	8	412	44.5236	6.53662	76.201	2.83781e+07	0.153097	8	406.03	Cathepsin D OS=Homo sapiens GN=CTSD PE=1 SV=1 - [CATD_HUMAN]
Q8WVJ2	26.75	3	3	157	17.6647	5.07178	8.20409	3.6154e+06	0.144736	2	13.569	NudC domain-containing protein 2 OS=Homo sapiens GN=NUDCD2 PE=1 SV=1 - [NUDC2_HUMAN]
Q05682	29.51	34	21	793	93.1945	5.66846	151.506	4.68054e+07	0.140187	21	44.1872	Caldesmon OS=Homo sapiens GN=CALD1 PE=1 SV=2 - [CALD1_HUMAN]
Q9NRR3	22.62	1	1	84	9.21734	8.35303	2.8423	203728	0.133342	1		CDC42 small effector protein 2 OS=Homo sapiens GN=CDC42SE2 PE=1 SV=1 - [C42S2_HUMAN]
P30044	20.56	6	5	214	22.0125	8.57275	22.448	2.9574e+06	0.12323	3	92.8882	Peroxiredoxin-5, mitochondrial OS=Homo sapiens GN=PRDX5 PE=1 SV=3 - [PRDX5_HUMAN]
P62979	41.25	4	2	80	9.41189	9.83252	23.495	153445	0.111997	2	1835.02	40S ribosomal protein S27a OS=Homo sapiens GN=RPS27A PE=1 SV=1 - [RS27A_HUMAN]
Q99570	2.72	3	3	1358	153.007	7.1665	17.3084	4.94568e+06	0.11173	2	2200.57	Phosphoinositide 3-kinase regulatory subunit 4 OS=Homo sapiens GN=PIK3R4 PE=1 SV=3 - [PI3R4_HUMAN]
P05120	42.41	32	14	415	46.5661	5.63037	125.486	1.07467e+08	0.110467	19	98.2161	Plasminogen activator inhibitor 2 OS=Homo sapiens GN=SERPINB2 PE=1 SV=2 - [PAI2_HUMAN]
Q9UI12	4.76	2	2	483	55.8471	6.48096	7.44654	1.56187e+06	0.110242	2	56173.6	V-type proton ATPase subunit H OS=Homo sapiens GN=ATP6V1H PE=1 SV=1 - [VATH_HUMAN]
Q9BTW9	8.56	9	8	1192	132.443	6.23975	37.8601	2.18086e+06	0.109925	8	69.5939	Tubulin-specific chaperone D OS=Homo sapiens GN=TBCD PE=1 SV=1 - [TBCD_HUMAN]
P18206	18.43	21	17	1134	123.722	5.65576	94.0429	6.33641e+06	0.108096	16	33.8961	Vinculin OS=Homo sapiens GN=VCL PE=1 SV=4 - [VINC_HUMAN]
P12814	26.79	27	18	892	102.993	5.41455	140.277	1.19336e+07	0.0971261	12	23.8458	Alpha-actinin-1 OS=Homo sapiens GN=ACTN1 PE=1 SV=2 - [ACTN1_HUMAN]
P78344	2.32	2	2	907	102.297	7.13721	8.57468	589592	0.0944519	2	25512	Eukaryotic translation initiation factor 4 gamma 2 OS=Homo sapiens GN=EIF4G2 PE=1 SV=1 - [IF4G2_HUMAN]
P21291	33.16	6	4	193	20.5538	8.57275	19.6401	8.80223e+06	0.092896	2	2372.85	Cysteine and glycine-rich protein 1 OS=Homo sapiens GN=CSRP1 PE=1 SV=3 - [CSRP1_HUMAN]
Q9BYN0	13.87	2	2	137	14.2504	8.19189	6.72429	1.05252e+06	0.0926815	2	23246.3	Sulfiredoxin-1 OS=Homo sapiens GN=SRXN1 PE=1 SV=2 - [SRXN1_HUMAN]
P21980	23.14	24	13	687	77.2797	5.22412	91.9153	2.40709e+07	0.0888115	13	23.7159	Protein-glutamine gamma-glutamyltransferase 2 OS=Homo sapiens GN=TGM2 PE=1 SV=2 - [TGM2_HUMAN]
O43829	4.45	1	1	449	50.9237	6.03662	2.65352	1.87974e+07	0.0881597	1		Zinc finger protein 161 homolog OS=Homo sapiens GN=ZFP161 PE=2 SV=2 - [ZF161_HUMAN]
P61221	5.34	2	2	599	67.271	8.33838	12.5748	1.03008e+06	0.0853297	2	15629.3	ATP-binding cassette sub-family E member 1 OS=Homo sapiens GN=ABCE1 PE=1 SV=1 - [ABCE1_HUMAN]
O15143	14.78	4	3	372	40.9234	8.35303	12.5628	2.60417e+06	0.0850649	2	15402.2	Actin-related protein 2/3 complex subunit 1B OS=Homo sapiens GN=ARPC1B PE=1 SV=3 - [ARC1B_HUMAN]
Q8IUQ4	11.35	2	2	282	31.1021	6.80029	13.6855	3.08418e+06	0.0849799	2	15330	E3 ubiquitin-protein ligase SIAH1 OS=Homo sapiens GN=SIAH1 PE=1 SV=2 - [SIAH1_HUMAN]
O15212	19.38	3	2	129	14.5738	8.88037	11.1691	115418	0.0824241	2	3860.6	Prefoldin subunit 6 OS=Homo sapiens GN=PFDN6 PE=1 SV=1 - [PFD6_HUMAN]
P19174	5.27	5	5	1290	148.438	6.04932	26.4284	957506	0.0802022	5	1172.06	1-phosphatidylinositol-4,5-bisphosphate phosphodiesterase gamma-1 OS=Homo sapiens GN=PLCG1 PE=1 SV=1 - [PLCG1_HUMAN]
Q9UHD2	6.04	3	3	729	83.5888	6.78564	13.7365	686428	0.0799658	2	11562.9	Serine/threonine-protein kinase TBK1 OS=Homo sapiens GN=TBK1 PE=1 SV=1 - [TBK1_HUMAN]
Q7L014	2.13	1	1	1031	117.29	9.29053	16.3013	9.40577e+06	0.0794524	1		Probable ATP-dependent RNA helicase DDX46 OS=Homo sapiens GN=DDX46 PE=1 SV=2 - [DDX46_HUMAN]
P61313	13.73	2	2	204	24.1311	11.6196	13.7713	3.8556e+06	0.0791182	2	11014.7	60S ribosomal protein L15 OS=Homo sapiens GN=RPL15 PE=1 SV=2 - [RL15_HUMAN]
O95782	4.3	7	4	977	107.487	7.06396	44.8847	1.89305e+06	0.0755634	2	8957.81	AP-2 complex subunit alpha-1 OS=Homo sapiens GN=AP2A1 PE=1 SV=2 - [AP2A1_HUMAN]
Q08J23	2.74	3	2	767	86.4158	6.771	10.9209	726429	0.0754708	2	8909.13	tRNA (cytosine-5-)-methyltransferase NSUN2 OS=Homo sapiens GN=NSUN2 PE=1 SV=2 - [NSUN2_HUMAN]
Q96EY8	10.4	2	2	250	27.371	8.60205	8.65811	2.44714e+06	0.0687319	2	5936.22	Cob(I)yrinic acid a,c-diamide adenosyltransferase, mitochondrial OS=Homo sapiens GN=MMAB PE=1 SV=1 - [MMAB_HUMAN]
Q9NZB2	2.77	3	3	1118	121.811	8.88037	11.9243	2.1387e+06	0.0687309	2	5935.86	Constitutive coactivator of PPAR-gamma-like protein 1 OS=Homo sapiens GN=FAM120A PE=1 SV=2 - [F120A_HUMAN]
Q8ND24	3.56	2	2	703	77.6187	6.94678	12.6686	1.38958e+06	0.0684769	2	5843.53	RING finger protein 214 OS=Homo sapiens GN=RNF214 PE=1 SV=2 - [RN214_HUMAN]
Q9NZJ4	0.5	2	2	4579	520.795	7.04932	17.8875	290374	0.066927	2	5307.2	Sacsin OS=Homo sapiens GN=SACS PE=1 SV=2 - [SACS_HUMAN]
Q9H0W9	10.79	2	2	315	35.0946	6.69775	6.88087	4.95792e+06	0.0642313	2	4477.48	Ester hydrolase C11orf54 OS=Homo sapiens GN=C11orf54 PE=1 SV=1 - [CK054_HUMAN]
O75153	1.53	2	2	1309	146.577	6.12549	6.32418	869588	0.0588715	2	3161.13	Protein KIAA0664 OS=Homo sapiens GN=KIAA0664 PE=1 SV=2 - [K0664_HUMAN]
Q9H2K8	2.23	3	3	898	105.34	7.29834	18.7227	761120	0.0575878	2	2902.16	Serine/threonine-protein kinase TAO3 OS=Homo sapiens GN=TAOK3 PE=1 SV=2 - [TAOK3_HUMAN]
O60763	4.99	3	3	962	107.828	4.90674	11.7864	683443	0.0568127	2	2755.08	General vesicular transport factor p115 OS=Homo sapiens GN=USO1 PE=1 SV=2 - [USO1_HUMAN]
O95352	7.4	4	4	703	77.9093	6.23975	18.2487	1.88391e+06	0.0559045	4	2591.19	Autophagy-related protein 7 OS=Homo sapiens GN=ATG7 PE=1 SV=1 - [ATG7_HUMAN]
Q86X55	5.47	2	2	585	63.4192	6.56592	9.80097	5.22995e+06	0.0550652	2	2447.45	Histone-arginine methyltransferase CARM1 OS=Homo sapiens GN=CARM1 PE=1 SV=2 - [CARM1_HUMAN]
Q15366	35.89	24	7	365	38.5556	6.78564	99.7285	5.09461e+07	0.054615	6	2373.31	Poly(rC)-binding protein 2 OS=Homo sapiens GN=PCBP2 PE=1 SV=1 - [PCBP2_HUMAN]
P50995	8.32	3	3	505	54.3551	7.6499	11.0719	5.57197e+06	0.0543606	2	2332.31	Annexin A11 OS=Homo sapiens GN=ANXA11 PE=1 SV=1 - [ANX11_HUMAN]
P07858	11.8	3	2	339	37.7968	6.30322	17.4575	8.29985e+06	0.050272	2	1753.97	Cathepsin B OS=Homo sapiens GN=CTSB PE=1 SV=3 - [CATB_HUMAN]
Q9P2K8	2.49	3	3	1649	186.722	6.31592	17.1202	465433	0.050212	2	1746.52	Eukaryotic translation initiation factor 2-alpha kinase 4 OS=Homo sapiens GN=EIF2AK4 PE=1 SV=2 - [E2AK4_HUMAN]
Q53H96	6.2	2	2	274	28.6309	7.50342	8.09394	1.12937e+06	0.0481893	2	1511.49	Pyrroline-5-carboxylate reductase 3 OS=Homo sapiens GN=PYCRL PE=1 SV=2 - [P5CR3_HUMAN]
Q6NYC8	8.81	4	3	613	67.9015	5.40186	19.5994	7.74823e+07	0.0460687	2	1295.61	Phostensin OS=Homo sapiens GN=KIAA1949 PE=1 SV=1 - [PHTNS_HUMAN]
O43447	14.69	2	2	177	19.1956	8.07471	9.79957	878226	0.0441089	2	1120.86	Peptidyl-prolyl cis-trans isomerase H OS=Homo sapiens GN=PPIH PE=1 SV=1 - [PPIH_HUMAN]
P36404	17.93	3	3	184	20.8649	6.34131	9.28723	776635	0.0431723	2	1044.98	ADP-ribosylation factor-like protein 2 OS=Homo sapiens GN=ARL2 PE=1 SV=4 - [ARL2_HUMAN]
Q92522	7.51	3	2	213	22.4735	10.7554	9.26971	1.69624e+06	0.042915	2	1024.94	Histone H1x OS=Homo sapiens GN=H1FX PE=1 SV=1 - [H1X_HUMAN]
Q4G176	6.08	2	2	576	64.0733	8.36768	11.7186	1.82404e+06	0.0428297	2	1018.37	Acyl-CoA synthetase family member 3, mitochondrial OS=Homo sapiens GN=ACSF3 PE=1 SV=2 - [ACSF3_HUMAN]
P61916	27.15	2	2	151	16.5595	7.6499	18.1627	393179	0.0410493	1		Epididymal secretory protein E1 OS=Homo sapiens GN=NPC2 PE=1 SV=1 - [NPC2_HUMAN]
P33681	5.56	1	1	288	33.0266	7.6499	2.14543	1.25747e+07	0.0409909	1		T-lymphocyte activation antigen CD80 OS=Homo sapiens GN=CD80 PE=1 SV=1 - [CD80_HUMAN]
Q6SZW1	3.73	2	2	724	79.3382	6.55127	16.4397	1.38561e+06	0.0383296	2	720.402	Sterile alpha and TIR motif-containing protein 1 OS=Homo sapiens GN=SARM1 PE=1 SV=1 - [SARM1_HUMAN]
Q96FJ2	50.56	8	4	89	10.3431	7.37158	26.062	1.47022e+07	0.0301129	1		Dynein light chain 2, cytoplasmic OS=Homo sapiens GN=DYNLL2 PE=1 SV=1 - [DYL2_HUMAN]
Q9Y3B2	15.38	2	2	195	21.438	8.23584	9.43091	65985.6	0.0237191	1		3'-5' exoribonuclease CSL4 homolog OS=Homo sapiens GN=EXOSC1 PE=1 SV=1 - [EXOS1_HUMAN]
O94967	1.41	1	1	919	101.884	5.93506	4.25795	51529	0.0237071	1		WD repeat-containing protein 47 OS=Homo sapiens GN=WDR47 PE=1 SV=1 - [WDR47_HUMAN]
Q01469	10.37	1	1	135	15.1546	7.00537	4.30976	46246.4	0.0216555	1		Fatty acid-binding protein, epidermal OS=Homo sapiens GN=FABP5 PE=1 SV=3 - [FABP5_HUMAN]
Q9BS26	2.96	1	1	406	46.9414	5.26221	2.44513	88571.8	0.0194854	1		Endoplasmic reticulum resident protein ERp44 OS=Homo sapiens GN=ERP44 PE=1 SV=1 - [ERP44_HUMAN]
Q96HH9	5.09	1	1	432	47.8395	7.89893	4.92854	129965	0.0189627	1		GRAM domain-containing protein 3 OS=Homo sapiens GN=GRAMD3 PE=1 SV=1 - [GRAM3_HUMAN]
Q99627	7.18	1	1	209	23.211	5.37646	3.4473	83086.5	0.0184887	1		COP9 signalosome complex subunit 8 OS=Homo sapiens GN=COPS8 PE=1 SV=1 - [CSN8_HUMAN]
Q9BWJ5	17.44	1	1	86	10.1288	6.354	2.84436	95699.8	0.0175432	1		Splicing factor 3B subunit 5 OS=Homo sapiens GN=SF3B5 PE=1 SV=1 - [SF3B5_HUMAN]
P37235	6.22	1	1	193	22.299	5.35107	2.20978	63816	0.0157971	1		Hippocalcin-like protein 1 OS=Homo sapiens GN=HPCAL1 PE=1 SV=3 - [HPCL1_HUMAN]
Q9UL33	9.29	1	1	140	16.1349	6.771	2.898	77834.7	0.0157616	1		Trafficking protein particle complex subunit 2-like protein OS=Homo sapiens GN=TRAPPC2L PE=2 SV=1 - [TPC2L_HUMAN]
Q8IWC1	1.37	1	1	876	98.3682	9.31982	7.15559	88514.3	0.0151327	1		MAP7 domain-containing protein 3 OS=Homo sapiens GN=MAP7D3 PE=1 SV=2 - [MA7D3_HUMAN]
Q9UGM3	6.96	1	1	2413	260.569	5.43994	2.24412	82765	0.014313	1		Deleted in malignant brain tumors 1 protein OS=Homo sapiens GN=DMBT1 PE=1 SV=2 - [DMBT1_HUMAN]
Q9NWU2	5.7	1	1	228	26.7317	4.97021	4.5372	98461.6	0.0137035	1		Protein C20orf11 OS=Homo sapiens GN=C20orf11 PE=1 SV=1 - [CT011_HUMAN]
P31944	5.37	1	1	242	27.662	5.57959	2.30699	105809	0.012884	1		Caspase-14 OS=Homo sapiens GN=CASP14 PE=1 SV=2 - [CASPE_HUMAN]
Q9NWQ9	8.57	1	1	140	15.9989	4.94482	2.55871	88037.4	0.0125153	1		Uncharacterized protein C14orf119 OS=Homo sapiens GN=C14orf119 PE=2 SV=1 - [CN119_HUMAN]
P22234	6.35	2	2	425	47.0491	7.2251	7.76597	3.76184e+06	0.0117461	2	24.2045	Multifunctional protein ADE2 OS=Homo sapiens GN=PAICS PE=1 SV=3 - [PUR6_HUMAN]
Q5T749	2.07	2	1	579	64.0932	8.26514	10.4832	199878	0.011334	2	18.7259	Keratinocyte proline-rich protein OS=Homo sapiens GN=KPRP PE=1 SV=1 - [KPRP_HUMAN]
P04264	43.32	148	30	644	65.999	8.11865	604.918	4.24452e+08	0.01	112	0	Keratin, type II cytoskeletal 1 OS=Homo sapiens GN=KRT1 PE=1 SV=6 - [K2C1_HUMAN]
P13645	49.24	102	27	593	59.4749	5.21143	379.532	3.07159e+08	0.01	85	0	Keratin, type I cytoskeletal 10 OS=Homo sapiens GN=KRT10 PE=1 SV=4 - [K1C10_HUMAN]
P35908	60	123	32	645	65.8254	8.00146	480.442	1.94525e+08	0.01	84	0	Keratin, type II cytoskeletal 2 epidermal OS=Homo sapiens GN=KRT2 PE=1 SV=1 - [K22E_HUMAN]
P35527	62.28	88	22	623	62.0919	5.30029	353.431	1.92787e+08	0.01	71	0	Keratin, type I cytoskeletal 9 OS=Homo sapiens GN=KRT9 PE=1 SV=2 - [K1C9_HUMAN]
P13647	32.71	50	21	590	62.34	7.73779	198.421	5.89912e+07	0.01	30	0	Keratin, type II cytoskeletal 5 OS=Homo sapiens GN=KRT5 PE=1 SV=3 - [K2C5_HUMAN]
Q86TI2	18.42	27	17	863	98.201	6.45557	114.824	1.05067e+08	0.01	21	0	Dipeptidyl peptidase 9 OS=Homo sapiens GN=DPP9 PE=1 SV=3 - [DPP9_HUMAN]
Q86YZ3	9.65	19	9	2850	282.228	10.0376	136.468	9.5081e+06	0.01	16	0	Hornerin OS=Homo sapiens GN=HRNR PE=1 SV=2 - [HORN_HUMAN]
P08779	42.92	41	17	473	51.2362	5.04639	168.746	2.17324e+08	0.01	13	0	Keratin, type I cytoskeletal 16 OS=Homo sapiens GN=KRT16 PE=1 SV=4 - [K1C16_HUMAN]
P02768	5.91	15	4	609	69.3215	6.27783	66.5707	3.49105e+07	0.01	13	0	Serum albumin OS=Homo sapiens GN=ALB PE=1 SV=2 - [ALBU_HUMAN]
P02533	41.74	47	18	472	51.5294	5.16064	183.01	2.1753e+08	0.01	11	0	Keratin, type I cytoskeletal 14 OS=Homo sapiens GN=KRT14 PE=1 SV=4 - [K1C14_HUMAN]
P02765	5.45	11	3	367	39.2997	5.71924	43.8857	8.8946e+07	0.01	9	0	Alpha-2-HS-glycoprotein OS=Homo sapiens GN=AHSG PE=1 SV=1 - [FETUA_HUMAN]
P04114	1.38	8	6	4563	515.241	7.06396	61.5951	1.11963e+07	0.01	8	0	Apolipoprotein B-100 OS=Homo sapiens GN=APOB PE=1 SV=1 - [APOB_HUMAN]
P23526	12.73	7	5	432	47.6852	6.34131	29.0251	2.09831e+07	0.01	6	0	Adenosylhomocysteinase OS=Homo sapiens GN=AHCY PE=1 SV=4 - [SAHH_HUMAN]
P69905	16.9	6	2	142	15.2479	8.67529	26.1437	5.60063e+06	0.01	6	0	Hemoglobin subunit alpha OS=Homo sapiens GN=HBA1 PE=1 SV=2 - [HBA_HUMAN]
P29401	11.56	7	6	623	67.8347	7.66455	43.3304	6.98745e+06	0.01	5	0	Transketolase OS=Homo sapiens GN=TKT PE=1 SV=3 - [TKT_HUMAN]
P49588	11.67	8	8	968	106.743	5.52881	31.1997	1.34121e+06	0.01	5	0	Alanyl-tRNA synthetase, cytoplasmic OS=Homo sapiens GN=AARS PE=1 SV=2 - [SYAC_HUMAN]
P01023	2.17	5	3	1474	163.175	6.41748	20.3519	9.20548e+06	0.01	5	0	Alpha-2-macroglobulin OS=Homo sapiens GN=A2M PE=1 SV=1 - [A2MG_HUMAN]
P02538	36.35	48	19	564	60.0083	8.00146	189.267	7.09292e+07	0.01	4	0	Keratin, type II cytoskeletal 6A OS=Homo sapiens GN=KRT6A PE=1 SV=3 - [K2C6A_HUMAN]
Q5D862	4.39	4	4	2391	247.928	8.30908	33.0552	247490	0.01	4	0	Filaggrin-2 OS=Homo sapiens GN=FLG2 PE=1 SV=1 - [FILA2_HUMAN]
P14923	7.25	5	4	745	81.6927	6.13818	25.2686	897671	0.01	4	0	Junction plakoglobin OS=Homo sapiens GN=JUP PE=1 SV=3 - [PLAK_HUMAN]
P0C0L4	1.89	4	3	1744	192.65	7.07861	23.8106	2.77599e+06	0.01	4	0	Complement C4-A OS=Homo sapiens GN=C4A PE=1 SV=1 - [CO4A_HUMAN]
Q02952	1.68	4	2	1782	191.368	4.41162	23.7488	5.91563e+06	0.01	4	0	A-kinase anchor protein 12 OS=Homo sapiens GN=AKAP12 PE=1 SV=3 - [AKA12_HUMAN]
Q13618	7.42	4	4	768	88.8735	8.48486	18.0897	725212	0.01	4	0	Cullin-3 OS=Homo sapiens GN=CUL3 PE=1 SV=2 - [CUL3_HUMAN]
P81605	12.73	4	2	110	11.2768	6.53662	14.2084	880055	0.01	4	0	Dermcidin OS=Homo sapiens GN=DCD PE=1 SV=2 - [DCD_HUMAN]
P04259	34.75	50	18	564	60.0303	8.00146	191.242	1.09419e+08	0.01	3	0	Keratin, type II cytoskeletal 6B OS=Homo sapiens GN=KRT6B PE=1 SV=5 - [K2C6B_HUMAN]
Q04695	22.45	26	11	432	48.076	5.021	92.2942	2.17324e+08	0.01	3	0	Keratin, type I cytoskeletal 17 OS=Homo sapiens GN=KRT17 PE=1 SV=2 - [K1C17_HUMAN]
Q7RTS7	5.67	9	4	529	57.8296	7.7085	61.514	1.88531e+07	0.01	3	0	Keratin, type II cytoskeletal 74 OS=Homo sapiens GN=KRT74 PE=1 SV=2 - [K2C74_HUMAN]
Q5T7W0	5.56	5	3	954	104.889	7.09326	50.93	8.89526e+06	0.01	3	0	Zinc finger protein 618 OS=Homo sapiens GN=ZNF618 PE=1 SV=1 - [ZN618_HUMAN]
P02656	16.16	3	1	99	10.8455	5.41455	13.483	1.55508e+06	0.01	3	0	Apolipoprotein C-III OS=Homo sapiens GN=APOC3 PE=1 SV=1 - [APOC3_HUMAN]
P68871	17.69	3	2	147	15.9883	7.28369	10.6713	947585	0.01	3	0	Hemoglobin subunit beta OS=Homo sapiens GN=HBB PE=1 SV=2 - [HBB_HUMAN]
P11532	0.33	2	1	3685	426.426	5.89697	25.9504	3.53643e+07	0.01	2	0	Dystrophin OS=Homo sapiens GN=DMD PE=1 SV=2 - [DMD_HUMAN]
Q6IA69	8.22	5	5	706	79.2426	6.49365	19.6936	1.33697e+06	0.01	2	0	Glutamine-dependent NAD(+) synthetase OS=Homo sapiens GN=NADSYN1 PE=1 SV=2 - [NADE1_HUMAN]
Q96EP0	6.53	5	5	1072	119.575	6.56592	18.8982	1.18266e+06	0.01	2	0	RING finger protein 31 OS=Homo sapiens GN=RNF31 PE=1 SV=1 - [RNF31_HUMAN]
Q86UP3	0.87	3	2	3567	393.482	6.3667	15.5637	5.56138e+06	0.01	2	0	Zinc finger homeobox protein 4 OS=Homo sapiens GN=ZFHX4 PE=1 SV=1 - [ZFHX4_HUMAN]
Q5JSH3	3.5	4	2	913	101.304	5.45264	14.8	1.20284e+07	0.01	2	0	WD repeat-containing protein 44 OS=Homo sapiens GN=WDR44 PE=1 SV=1 - [WDR44_HUMAN]
Q9H910	16.32	2	2	190	20.051	9.26123	13.395	2.27112e+06	0.01	2	0	Hematological and neurological expressed 1-like protein OS=Homo sapiens GN=HN1L PE=1 SV=1 - [HN1L_HUMAN]
Q96CP2	22.86	3	3	140	14.5545	8.45557	13.2699	441670	0.01	2	0	FLYWCH family member 2 OS=Homo sapiens GN=FLYWCH2 PE=1 SV=1 - [FWCH2_HUMAN]
Q9UDR5	2.81	2	2	926	102.066	6.63916	12.4213	1.00898e+06	0.01	2	0	Alpha-aminoadipic semialdehyde synthase, mitochondrial OS=Homo sapiens GN=AASS PE=1 SV=1 - [AASS_HUMAN]
Q8IXS6	7.12	3	3	379	42.1593	5.09717	11.5773	636496	0.01	2	0	Paralemmin-2 OS=Homo sapiens GN=PALM2 PE=1 SV=3 - [PALM2_HUMAN]
P07195	8.98	2	2	334	36.6151	6.04932	9.85175	1.72082e+06	0.01	2	0	L-lactate dehydrogenase B chain OS=Homo sapiens GN=LDHB PE=1 SV=2 - [LDHB_HUMAN]
P19823	2.75	3	2	946	106.397	6.85889	8.95406	667173	0.01	2	0	Inter-alpha-trypsin inhibitor heavy chain H2 OS=Homo sapiens GN=ITIH2 PE=1 SV=2 - [ITIH2_HUMAN]
O60840	1.92	2	2	1977	220.537	6.1001	8.04379	2.17744e+07	0.01	2	0	Voltage-dependent L-type calcium channel subunit alpha-1F OS=Homo sapiens GN=CACNA1F PE=1 SV=2 - [CAC1F_HUMAN]
P13804	5.71	2	1	333	35.0576	8.38232	8.00283	1.0033e+06	0.01	2	0	Electron transfer flavoprotein subunit alpha, mitochondrial OS=Homo sapiens GN=ETFA PE=1 SV=1 - [ETFA_HUMAN]
P00747	1.98	2	1	810	90.5102	7.23975	7.61238	3.89614e+06	0.01	2	0	Plasminogen OS=Homo sapiens GN=PLG PE=1 SV=2 - [PLMN_HUMAN]
P35030	4.28	2	1	304	32.508	7.48877	6.89346	709215	0.01	2	0	Trypsin-3 OS=Homo sapiens GN=PRSS3 PE=1 SV=2 - [TRY3_HUMAN]
O00425	4.49	2	2	579	63.6805	8.86572	5.16923	432623	0.01	2	0	Insulin-like growth factor 2 mRNA-binding protein 3 OS=Homo sapiens GN=IGF2BP3 PE=1 SV=1 - [IF2B3_HUMAN]
P57721	16.81	16	4	339	35.9156	8.06006	62.9049	3.05965e+07	0.01	1		Poly(rC)-binding protein 3 OS=Homo sapiens GN=PCBP3 PE=1 SV=1 - [PCBP3_HUMAN]
A5YKK6	1.6	3	3	2376	266.768	7.10791	27.923	205894	0.01	1		CCR4-NOT transcription complex subunit 1 OS=Homo sapiens GN=CNOT1 PE=1 SV=2 - [CNOT1_HUMAN]
P46934	4.2	6	3	1000	114.865	6.91748	21.8563	5.66072e+06	0.01	1		E3 ubiquitin-protein ligase NEDD4 OS=Homo sapiens GN=NEDD4 PE=1 SV=2 - [NEDD4_HUMAN]
P12270	1.52	3	3	2363	267.131	5.021	21.5622	169442	0.01	1		Nucleoprotein TPR OS=Homo sapiens GN=TPR PE=1 SV=3 - [TPR_HUMAN]
Q6ZR08	0.94	1	1	3092	356.713	6.18896	18.391	6.43418e+06	0.01	1		Dynein heavy chain 12, axonemal OS=Homo sapiens GN=DNAH12 PE=2 SV=2 - [DYH12_HUMAN]
Q8N807	2.57	2	1	584	66.6151	6.85889	13.7281	7.08618e+06	0.01	1		Protein disulfide-isomerase-like protein of the testis OS=Homo sapiens GN=PDILT PE=1 SV=2 - [PDILT_HUMAN]
P30622	0.91	1	1	1427	160.891	5.38916	13.4657	330108	0.01	1		CAP-Gly domain-containing linker protein 1 OS=Homo sapiens GN=CLIP1 PE=1 SV=1 - [CLIP1_HUMAN]
Q9UGL1	0.91	2	1	1544	175.532	6.69775	13.4057	6.13816e+06	0.01	1		Histone demethylase JARID1B OS=Homo sapiens GN=JARID1B PE=1 SV=2 - [JAD1B_HUMAN]
Q9Y3F4	3.43	4	1	350	38.414	5.12256	13.2588	1.08317e+06	0.01	1		Serine-threonine kinase receptor-associated protein OS=Homo sapiens GN=STRAP PE=1 SV=1 - [STRAP_HUMAN]
Q5VU43	1.15	2	2	2346	264.918	5.43994	13.2407	376633	0.01	1		Myomegalin OS=Homo sapiens GN=PDE4DIP PE=2 SV=1 - [MYOME_HUMAN]
P10619	4.17	1	1	480	54.4311	6.60986	12.9208	230856	0.01	1		Lysosomal protective protein OS=Homo sapiens GN=CTSA PE=1 SV=2 - [PPGB_HUMAN]
Q96JG9	0.76	1	1	3925	409.949	7.72314	12.8092	38915368	0.01	1		Zinc finger protein 469 OS=Homo sapiens GN=ZNF469 PE=1 SV=3 - [ZN469_HUMAN]
Q07812	6.77	2	1	192	21.1708	5.22412	12.0013	296659	0.01	1		Apoptosis regulator BAX OS=Homo sapiens GN=BAX PE=1 SV=1 - [BAX_HUMAN]
P42336	2.34	2	2	1068	124.203	7.2251	11.9106	139386	0.01	1		Phosphatidylinositol-4,5-bisphosphate 3-kinase catalytic subunit alpha isoform OS=Homo sapiens GN=PIK3CA PE=1 SV=2 - [PK3CA_HUMAN]
Q9NZM3	0.71	1	1	1696	193.209	8.11865	11.8212	162610	0.01	1		Intersectin-2 OS=Homo sapiens GN=ITSN2 PE=1 SV=2 - [ITSN2_HUMAN]
A6NEE1	2.57	1	1	506	59.1341	6.44287	11.8085	1.10226e+06	0.01	1		UPF0639 protein OS=Homo sapiens PE=3 SV=2 - [U639_HUMAN]
Q9UPP2	1.1	1	1	1182	127.541	6.50732	11.3906	1.70617e+06	0.01	1		IQ motif and SEC7 domain-containing protein 3 OS=Homo sapiens GN=IQSEC3 PE=2 SV=3 - [IQEC3_HUMAN]
Q9Y618	0.55	1	1	2525	274.635	7.59131	11.0897	192440	0.01	1		Nuclear receptor corepressor 2 OS=Homo sapiens GN=NCOR2 PE=1 SV=2 - [NCOR2_HUMAN]
Q9NU23	10.23	1	1	88	10.4426	10.4624	11.0671	1.44058e+08	0.01	1		LYR motif-containing protein 2 OS=Homo sapiens GN=LYRM2 PE=1 SV=1 - [LYRM2_HUMAN]
Q8IZH2	1.52	2	2	1706	193.985	7.21045	10.4019	230130	0.01	1		5'-3' exoribonuclease 1 OS=Homo sapiens GN=XRN1 PE=1 SV=1 - [XRN1_HUMAN]
Q06033	1.46	1	1	890	99.7865	5.74463	10.104	7.62547e+06	0.01	1		Inter-alpha-trypsin inhibitor heavy chain H3 OS=Homo sapiens GN=ITIH3 PE=1 SV=2 - [ITIH3_HUMAN]
Q9ULL4	1.05	2	1	1909	206.716	6.40479	10.0549	1.10136e+07	0.01	1		Plexin-B3 OS=Homo sapiens GN=PLXNB3 PE=1 SV=2 - [PLXB3_HUMAN]
Q5T5N4	2.56	1	1	469	53.738	8.36768	9.73911	3.72558e+06	0.01	1		Uncharacterized protein C6orf118 OS=Homo sapiens GN=C6orf118 PE=2 SV=1 - [CF118_HUMAN]
Q7Z794	2.78	2	2	576	61.6504	5.84619	9.67517	2.01002e+07	0.01	1		Keratin, type II cytoskeletal 1b OS=Homo sapiens GN=KRT77 PE=1 SV=2 - [K2C1B_HUMAN]
Q9H4I2	2.3	1	1	956	104.592	6.07471	9.61364	296593	0.01	1		Zinc fingers and homeoboxes protein 3 OS=Homo sapiens GN=ZHX3 PE=1 SV=3 - [ZHX3_HUMAN]
Q5JY77	1.22	1	1	1395	156.767	4.67822	9.52634	3.65765e+06	0.01	1		G-protein coupled receptor-associated sorting protein 1 OS=Homo sapiens GN=GPRASP1 PE=1 SV=3 - [GASP1_HUMAN]
Q9H6S3	2.52	1	1	715	80.5701	6.84424	9.31299	581464	0.01	1		Epidermal growth factor receptor kinase substrate 8-like protein 2 OS=Homo sapiens GN=EPS8L2 PE=1 SV=2 - [ES8L2_HUMAN]
Q96N16	1.92	1	1	626	73.1642	6.1001	9.31123	531955	0.01	1		Janus kinase and microtubule-interacting protein 1 OS=Homo sapiens GN=JAKMIP1 PE=1 SV=1 - [JKIP1_HUMAN]
P08575	0.84	1	1	1304	147.162	6.15088	9.23187	6.43315e+06	0.01	1		Leukocyte common antigen OS=Homo sapiens GN=PTPRC PE=1 SV=2 - [CD45_HUMAN]
P16066	2.64	1	1	1061	118.844	6.63916	9.07878	6.71715e+07	0.01	1		Atrial natriuretic peptide receptor A OS=Homo sapiens GN=NPR1 PE=2 SV=1 - [ANPRA_HUMAN]
Q16539	6.67	2	2	360	41.267	5.78271	8.98144	2.91308e+06	0.01	1		Mitogen-activated protein kinase 14 OS=Homo sapiens GN=MAPK14 PE=1 SV=3 - [MK14_HUMAN]
Q14525	3.96	3	2	404	46.1845	4.84326	8.78518	2.55966e+08	0.01	1		Keratin, type I cuticular Ha3-II OS=Homo sapiens GN=KRT33B PE=1 SV=3 - [KT33B_HUMAN]
O95359	0.64	1	1	2948	309.237	4.79248	8.7303	1.53096e+06	0.01	1		Transforming acidic coiled-coil-containing protein 2 OS=Homo sapiens GN=TACC2 PE=1 SV=3 - [TACC2_HUMAN]
Q9Y305	2.73	1	1	439	49.8695	8.60205	8.59178	528582	0.01	1		Acyl-coenzyme A thioesterase 9, mitochondrial OS=Homo sapiens GN=ACOT9 PE=1 SV=2 - [ACOT9_HUMAN]
Q6Y7W6	2.62	2	2	1299	149.978	5.5415	8.49474	210798	0.01	1		PERQ amino acid-rich with GYF domain-containing protein 2 OS=Homo sapiens GN=GIGYF2 PE=1 SV=1 - [PERQ2_HUMAN]
Q13835	2.01	2	1	747	82.8078	9.12939	8.42984	463576	0.01	1		Plakophilin-1 OS=Homo sapiens GN=PKP1 PE=1 SV=2 - [PKP1_HUMAN]
Q8TD16	1.21	1	1	824	93.476	5.43994	8.23948	2.40201e+06	0.01	1		Protein bicaudal D homolog 2 OS=Homo sapiens GN=BICD2 PE=1 SV=1 - [BICD2_HUMAN]
O15327	1.73	2	1	924	104.671	6.26514	7.77221	631971	0.01	1		Type II inositol-3,4-bisphosphate 4-phosphatase OS=Homo sapiens GN=INPP4B PE=2 SV=4 - [INP4B_HUMAN]
Q13017	0.8	1	1	1502	172.352	6.62451	7.75987	117500	0.01	1		Rho GTPase-activating protein 5 OS=Homo sapiens GN=ARHGAP5 PE=1 SV=2 - [RHG05_HUMAN]
P23381	2.97	1	1	471	53.1316	6.22705	7.7527	1.13714e+06	0.01	1		Tryptophanyl-tRNA synthetase, cytoplasmic OS=Homo sapiens GN=WARS PE=1 SV=2 - [SYWC_HUMAN]
P21912	7.5	1	1	280	31.6088	8.76318	7.61627	634590	0.01	1		Succinate dehydrogenase [ubiquinone] iron-sulfur subunit, mitochondrial OS=Homo sapiens GN=SDHB PE=1 SV=3 - [DHSB_HUMAN]
Q15637	2.19	1	1	639	68.2859	8.98291	7.41629	328353	0.01	1		Splicing factor 1 OS=Homo sapiens GN=SF1 PE=1 SV=4 - [SF01_HUMAN]
Q96RV3	0.77	1	1	2341	258.514	7.21045	7.2456	319633	0.01	1		Pecanex-like protein 1 OS=Homo sapiens GN=PCNX PE=2 SV=2 - [PCX1_HUMAN]
Q9H9Y6	0.97	1	1	1135	128.146	7.82568	7.12431	1.6867e+06	0.01	1		DNA-directed RNA polymerase I subunit RPA2 OS=Homo sapiens GN=POLR1B PE=1 SV=2 - [RPA2_HUMAN]
Q14055	2.03	1	1	689	65.0909	9.17334	6.88448	712643	0.01	1		Collagen alpha-2(IX) chain OS=Homo sapiens GN=COL9A2 PE=1 SV=2 - [CO9A2_HUMAN]
Q9NR45	5.01	1	1	359	40.2815	6.7417	6.81887	622511	0.01	1		Sialic acid synthase OS=Homo sapiens GN=NANS PE=1 SV=2 - [SIAS_HUMAN]
Q5TCZ1	0.97	1	1	1133	125.213	8.89502	6.79706	1.0256e+06	0.01	1		SH3 and PX domain-containing protein 2A OS=Homo sapiens GN=SH3PXD2A PE=1 SV=1 - [SPD2A_HUMAN]
Q9Y6X8	1.91	1	1	837	92.2498	6.85889	6.78259	1.10137e+06	0.01	1		Zinc fingers and homeoboxes protein 2 OS=Homo sapiens GN=ZHX2 PE=1 SV=1 - [ZHX2_HUMAN]
Q8N6R0	2.15	1	1	699	78.7175	6.72705	6.7508	2.47246e+06	0.01	1		Methyltransferase-like protein 13 OS=Homo sapiens GN=METTL13 PE=1 SV=1 - [MTL13_HUMAN]
O95881	8.72	1	1	172	19.1936	5.40186	6.55369	344897	0.01	1		Thioredoxin domain-containing protein 12 OS=Homo sapiens GN=TXNDC12 PE=1 SV=1 - [TXD12_HUMAN]
Q9NW82	1.99	1	1	654	73.155	6.32861	6.3717	167357	0.01	1		WD repeat-containing protein 70 OS=Homo sapiens GN=WDR70 PE=1 SV=1 - [WDR70_HUMAN]
Q9H1A4	0.72	1	1	1944	216.361	6.30322	6.0699	931696	0.01	1		Anaphase-promoting complex subunit 1 OS=Homo sapiens GN=ANAPC1 PE=1 SV=1 - [APC1_HUMAN]
P32971	5.98	1	1	234	26.0004	7.73779	5.90401	3.03525e+06	0.01	1		Tumor necrosis factor ligand superfamily member 8 OS=Homo sapiens GN=TNFSF8 PE=2 SV=1 - [TNFL8_HUMAN]
Q86UU5	4.6	1	1	652	66.6574	10.2866	5.86128	341529	0.01	1		Gametogenetin OS=Homo sapiens GN=GGN PE=2 SV=2 - [GGN_HUMAN]
Q02413	1.53	1	1	1049	113.644	5.03369	5.76085	169273	0.01	1		Desmoglein-1 OS=Homo sapiens GN=DSG1 PE=1 SV=1 - [DSG1_HUMAN]
Q96RE7	5.69	2	2	527	57.2218	5.74463	5.70109	410197	0.01	1		Nucleus accumbens-associated protein 1 OS=Homo sapiens GN=NACC1 PE=1 SV=1 - [NACC1_HUMAN]
Q9NZI2	6.17	1	1	227	26.8	5.26221	5.64061	317970	0.01	1		Kv channel-interacting protein 1 OS=Homo sapiens GN=KCNIP1 PE=1 SV=2 - [KCIP1_HUMAN]
P0C1H6	8.56	1	1	257	28.2485	9.81787	5.63529	127737343	0.01	1		Histone H2B type F-M OS=Homo sapiens GN=H2BFM PE=2 SV=1 - [H2BFM_HUMAN]
Q9Y4H2	1.42	1	1	1338	137.249	8.646	5.15099	244833	0.01	1		Insulin receptor substrate 2 OS=Homo sapiens GN=IRS2 PE=1 SV=2 - [IRS2_HUMAN]
Q86YT6	1.49	1	1	1006	110.066	6.91748	5.02355	146549	0.01	1		E3 ubiquitin-protein ligase MIB1 OS=Homo sapiens GN=MIB1 PE=2 SV=1 - [MIB1_HUMAN]
O43318	2.64	1	1	606	67.1533	7.10791	4.99078	277067	0.01	1		Mitogen-activated protein kinase kinase kinase 7 OS=Homo sapiens GN=MAP3K7 PE=1 SV=1 - [M3K7_HUMAN]
P02649	3.79	1	1	317	36.1318	5.73193	4.90284	384912	0.01	1		Apolipoprotein E OS=Homo sapiens GN=APOE PE=1 SV=1 - [APOE_HUMAN]
Q96RR4	2.38	1	1	588	64.6907	6.68311	4.77442	1.27062e+06	0.01	1		Calcium/calmodulin-dependent protein kinase kinase 2 OS=Homo sapiens GN=CAMKK2 PE=1 SV=1 - [KKCC2_HUMAN]
P18031	6.44	1	1	435	49.9348	6.26514	4.7636	320892	0.01	1		Tyrosine-protein phosphatase non-receptor type 1 OS=Homo sapiens GN=PTPN1 PE=1 SV=1 - [PTN1_HUMAN]
O75663	4.04	1	1	272	31.4237	5.90967	4.6026	732817	0.01	1		TIP41-like protein OS=Homo sapiens GN=TIPRL PE=1 SV=2 - [TIPRL_HUMAN]
Q86YR7	1.35	1	1	1114	126.883	6.41748	4.57763	152956	0.01	1		Probable guanine nucleotide exchange factor MCF2L2 OS=Homo sapiens GN=MCF2L2 PE=2 SV=2 - [MF2L2_HUMAN]
Q5TAT6	4.18	1	1	717	69.9066	9.17334	4.44967	6.74831e+06	0.01	1		Collagen alpha-1(XIII) chain OS=Homo sapiens GN=COL13A1 PE=1 SV=1 - [CODA1_HUMAN]
O00213	1.97	1	1	710	77.1959	5.05908	4.42816	2.54578e+06	0.01	1		Amyloid beta A4 precursor protein-binding family B member 1 OS=Homo sapiens GN=APBB1 PE=1 SV=2 - [APBB1_HUMAN]
P00734	2.41	1	1	622	69.9921	5.89697	4.2767	356214	0.01	1		Prothrombin OS=Homo sapiens GN=F2 PE=1 SV=2 - [THRB_HUMAN]
Q96IZ6	3.44	1	1	378	43.4934	6.01123	4.19711	998700	0.01	1		Methyltransferase-like protein 2A OS=Homo sapiens GN=METTL2A PE=1 SV=4 - [MTL2A_HUMAN]
P20807	2.07	1	1	821	94.1936	6.17627	4.15562	772058	0.01	1		Calpain-3 OS=Homo sapiens GN=CAPN3 PE=1 SV=2 - [CAN3_HUMAN]
Q9NYJ8	2.16	1	1	693	76.4466	8.54346	4.07957	245683	0.01	1		Mitogen-activated protein kinase kinase kinase 7-interacting protein 2 OS=Homo sapiens GN=MAP3K7IP2 PE=1 SV=1 - [TAB2_HUMAN]
Q9P1Q0	1.23	1	1	977	110.519	6.55127	4.06027	915866	0.01	1		Vacuolar protein sorting-associated protein 54 OS=Homo sapiens GN=VPS54 PE=1 SV=2 - [VPS54_HUMAN]
Q96H96	1.62	1	1	371	40.4631	9.12939	3.99638	165117816	0.01	1		Para-hydroxybenzoate--polyprenyltransferase, mitochondrial OS=Homo sapiens GN=COQ2 PE=1 SV=1 - [COQ2_HUMAN]
Q9UMY1	3.89	1	1	257	29.4085	9.67139	3.92936	461492	0.01	1		Nucleolar protein 7 OS=Homo sapiens GN=NOL7 PE=1 SV=2 - [NOL7_HUMAN]
P05455	2.94	1	1	408	46.8082	7.12256	3.89625	1.71952e+06	0.01	1		Lupus La protein OS=Homo sapiens GN=SSB PE=1 SV=2 - [LA_HUMAN]
Q9UMZ2	0.61	1	1	1314	140.566	5.03369	3.86001	2.09412e+07	0.01	1		AP1 subunit gamma-binding protein 1 OS=Homo sapiens GN=AP1GBP1 PE=1 SV=2 - [SYNG_HUMAN]
P49441	3.01	1	1	399	43.9702	5.26221	3.8307	840651	0.01	1		Inositol polyphosphate 1-phosphatase OS=Homo sapiens GN=INPP1 PE=1 SV=1 - [INPP_HUMAN]
Q9P2D6	0.73	1	1	1515	169.732	5.38916	3.81299	1.14516e+06	0.01	1		Protein FAM135A OS=Homo sapiens GN=FAM135A PE=2 SV=2 - [F135A_HUMAN]
Q9HCY8	14.42	1	1	104	11.6548	5.23682	3.71594	432798	0.01	1		Protein S100-A14 OS=Homo sapiens GN=S100A14 PE=1 SV=1 - [S10AE_HUMAN]
P61626	8.11	1	1	148	16.5263	9.15869	3.31769	1.19981e+06	0.01	1		Lysozyme C OS=Homo sapiens GN=LYZ PE=1 SV=1 - [LYSC_HUMAN]
P13489	3.25	1	1	461	49.9411	4.81787	3.2949	2.49031e+06	0.01	1		Ribonuclease inhibitor OS=Homo sapiens GN=RNH1 PE=1 SV=2 - [RINI_HUMAN]
Q15067	2.58	1	1	660	74.3762	8.1626	3.0539	3.05488e+06	0.01	1		Peroxisomal acyl-coenzyme A oxidase 1 OS=Homo sapiens GN=ACOX1 PE=1 SV=3 - [ACOX1_HUMAN]
Q08AH1	3.64	1	1	577	65.2314	8.27979	2.97294	2.41099e+06	0.01	1		Acyl-coenzyme A synthetase ACSM1, mitochondrial OS=Homo sapiens GN=ACSM1 PE=2 SV=1 - [ACSM1_HUMAN]
Q92820	4.09	1	1	318	35.9412	7.10791	2.96172	6.05701e+06	0.01	1		Gamma-glutamyl hydrolase OS=Homo sapiens GN=GGH PE=1 SV=2 - [GGH_HUMAN]
Q96G91	8.82	1	1	374	40.3189	9.12939	2.95547	7604691	0.01	1		P2Y purinoceptor 11 OS=Homo sapiens GN=P2RY11 PE=2 SV=2 - [P2Y11_HUMAN]
Q15025	1.89	1	1	636	71.8196	6.62451	2.76475	347742	0.01	1		TNFAIP3-interacting protein 1 OS=Homo sapiens GN=TNIP1 PE=1 SV=2 - [TNIP1_HUMAN]
O60481	4.5	1	1	467	50.5373	8.646	2.69012	3.84097e+06	0.01	1		Zinc finger protein ZIC 3 OS=Homo sapiens GN=ZIC3 PE=1 SV=1 - [ZIC3_HUMAN]
Q86TX2	5.7	1	1	421	46.2481	7.34229	2.65601	1.55023e+08	0.01	1		Acyl-coenzyme A thioesterase 1 OS=Homo sapiens GN=ACOT1 PE=1 SV=1 - [ACOT1_HUMAN]
P26583	7.18	1	1	209	24.0187	7.81104	2.63124	546942	0.01	1		High mobility group protein B2 OS=Homo sapiens GN=HMGB2 PE=1 SV=2 - [HMGB2_HUMAN]
Q9Y291	11.32	1	1	106	12.6207	10.1108	2.55974	234386	0.01	1		28S ribosomal protein S33, mitochondrial OS=Homo sapiens GN=MRPS33 PE=1 SV=1 - [RT33_HUMAN]
P62310	11.76	1	1	102	11.838	4.70361	2.55859	397954	0.01	1		U6 snRNA-associated Sm-like protein LSm3 OS=Homo sapiens GN=LSM3 PE=1 SV=2 - [LSM3_HUMAN]
P12273	7.53	1	1	146	16.5618	8.04541	2.54987	284974	0.01	1		Prolactin-inducible protein OS=Homo sapiens GN=PIP PE=1 SV=1 - [PIP_HUMAN]
A6NCW3	15.98	1	1	169	18.2391	7.79639	2.50752	3.30277e+07	0.01	1		UPF0627 protein ENSP00000364708 OS=Homo sapiens PE=3 SV=1 - [U627A_HUMAN]
Q92575	2.76	1	1	508	56.7427	6.37939	2.48658	2.28869e+06	0.01	1		UBX domain-containing protein 4 OS=Homo sapiens GN=UBXN4 PE=1 SV=2 - [UBXN4_HUMAN]
P51580	4.9	1	1	245	28.1621	6.22705	2.48506	1.23041e+06	0.01	1		Thiopurine S-methyltransferase OS=Homo sapiens GN=TPMT PE=1 SV=1 - [TPMT_HUMAN]
Q99501	1.91	1	1	681	72.6719	10.0522	2.30465	197004	0.01	1		GAS2-like protein 1 OS=Homo sapiens GN=GAS2L1 PE=1 SV=2 - [GA2L1_HUMAN]
Q5TFE4	2.64	1	1	455	51.8119	6.354	2.28256	308362	0.01	1		5'-nucleotidase domain-containing protein 1 OS=Homo sapiens GN=NT5DC1 PE=1 SV=1 - [NT5D1_HUMAN]
Q9Y4F9	0.75	1	1	1068	118.47	5.41455	2.24678	3.0114e+06	0.01	1		Protein FAM65B OS=Homo sapiens GN=FAM65B PE=1 SV=3 - [FA65B_HUMAN]
Q5JVL4	1.09	1	1	640	73.9436	6.16357	2.17634	8.59336e+06	0.01	1		EF-hand domain-containing protein 1 OS=Homo sapiens GN=EFHC1 PE=1 SV=1 - [EFHC1_HUMAN]
Q96T66	5.95	1	1	252	28.3037	9.21729	2.1683	371287	0.01	1		Nicotinamide mononucleotide adenylyltransferase 3 OS=Homo sapiens GN=NMNAT3 PE=1 SV=2 - [NMNA3_HUMAN]
O76031	2.05	1	1	633	69.1807	7.57666	2.16712	298698	0.01	1		ATP-dependent Clp protease ATP-binding subunit clpX-like, mitochondrial OS=Homo sapiens GN=CLPX PE=1 SV=2 - [CLPX_HUMAN]
Q96MF7	4.45	1	1	247	27.915	7.73779	2.14065	2.3201e+07	0.01	1		E3 SUMO-protein ligase NSE2 OS=Homo sapiens GN=NSMCE2 PE=1 SV=2 - [NSE2_HUMAN]
P04350	52.48	83	16	444	49.5539	4.88135	307.998	4.80417e+08		0		Tubulin beta-4 chain OS=Homo sapiens GN=TUBB4 PE=1 SV=2 - [TBB4_HUMAN]
Q8WZ42	0.09	2	2	34350	3813.81	6.34131	116.026	2.43297e+06		0		Titin OS=Homo sapiens GN=TTN PE=1 SV=2 - [TITIN_HUMAN]
Q8IVI9	2.96	19	1	506	57.6955	8.90967	109.72	22723041664		0		Nostrin OS=Homo sapiens GN=NOSTRIN PE=1 SV=1 - [NOSTN_HUMAN]
Q92526	3.58	9	1	530	57.7285	7.06396	46.5923	66119120		0		T-complex protein 1 subunit zeta-2 OS=Homo sapiens GN=CCT6B PE=1 SV=4 - [TCPW_HUMAN]
O95622	1.11	6	1	1261	138.818	7.23975	45.9034	2263573208		0		Adenylate cyclase type 5 OS=Homo sapiens GN=ADCY5 PE=2 SV=3 - [ADCY5_HUMAN]
Q8WXH0	0.49	3	3	6885	795.944	5.36377	30.5052	2.94223e+06		0		Nesprin-2 OS=Homo sapiens GN=SYNE2 PE=1 SV=3 - [SYNE2_HUMAN]
P07196	2.21	1	1	543	61.4792	4.65283	29.9774			0		Neurofilament light polypeptide OS=Homo sapiens GN=NEFL PE=1 SV=3 - [NFL_HUMAN]
Q9Y6X3	4.89	8	1	613	69.0372	7.25439	29.6426	92817751		0		Uncharacterized protein KIAA0892 OS=Homo sapiens GN=KIAA0892 PE=2 SV=2 - [K0892_HUMAN]
Q92772	2.03	1	1	493	55.9829	8.20654	24.9706	1.61016e+06		0		Cyclin-dependent kinase-like 2 OS=Homo sapiens GN=CDKL2 PE=2 SV=1 - [CDKL2_HUMAN]
Q9Y4G6	2.01	4	4	2542	271.443	5.56689	23.6902	887020		0		Talin-2 OS=Homo sapiens GN=TLN2 PE=1 SV=4 - [TLN2_HUMAN]
O95477	1.37	2	2	2261	254.123	6.85889	22.9403	1.66997e+06		0		ATP-binding cassette sub-family A member 1 OS=Homo sapiens GN=ABCA1 PE=1 SV=2 - [ABCA1_HUMAN]
Q15678	2.61	3	2	1187	135.175	8.30908	22.3825	1.10452e+09		0		Tyrosine-protein phosphatase non-receptor type 14 OS=Homo sapiens GN=PTPN14 PE=1 SV=2 - [PTN14_HUMAN]
Q9Y3S1	1.13	3	2	2297	242.525	6.12549	22.313	1.15119e+06		0		Serine/threonine-protein kinase WNK2 OS=Homo sapiens GN=WNK2 PE=1 SV=4 - [WNK2_HUMAN]
O43491	1.29	1	1	1005	112.519	5.43994	21.5919			0		Band 4.1-like protein 2 OS=Homo sapiens GN=EPB41L2 PE=1 SV=1 - [E41L2_HUMAN]
Q9BR77	3.07	2	2	488	57.45	8.71924	21.5788			0		Coiled-coil domain-containing protein 77 OS=Homo sapiens GN=CCDC77 PE=2 SV=1 - [CCD77_HUMAN]
Q15477	1.52	1	1	1246	137.712	6.1001	19.7003	3.37767e+06		0		Helicase SKI2W OS=Homo sapiens GN=SKIV2L PE=1 SV=2 - [SKIV2_HUMAN]
Q9Y4I1	0.86	1	1	1855	215.285	8.48486	19.6693	2.00924e+07		0		Myosin-Va OS=Homo sapiens GN=MYO5A PE=1 SV=1 - [MYO5A_HUMAN]
O75155	2.43	4	2	1236	135.171	5.68115	19.3734	2.338e+06		0		Cullin-associated NEDD8-dissociated protein 2 OS=Homo sapiens GN=CAND2 PE=1 SV=3 - [CAND2_HUMAN]
Q9H2Y9	1.77	4	1	848	91.8185	7.66455	18.242	1.388e+07		0		Solute carrier organic anion transporter family member 5A1 OS=Homo sapiens GN=SLCO5A1 PE=2 SV=1 - [SO5A1_HUMAN]
Q9NS62	1.64	1	1	852	94.5244	8.01611	17.4566	1.46207e+06		0		Thrombospondin type-1 domain-containing protein 1 OS=Homo sapiens GN=THSD1 PE=2 SV=1 - [THSD1_HUMAN]
P49792	1.58	3	2	3224	357.974	6.20166	17.0809	441730		0		E3 SUMO-protein ligase RanBP2 OS=Homo sapiens GN=RANBP2 PE=1 SV=2 - [RBP2_HUMAN]
P24043	0.8	1	1	3122	343.684	6.40479	17.0753			0		Laminin subunit alpha-2 OS=Homo sapiens GN=LAMA2 PE=1 SV=4 - [LAMA2_HUMAN]
Q8IUG5	0.35	1	1	2567	285.008	6.90283	16.6966	1.08524e+06		0		Myosin-XVIIIb OS=Homo sapiens GN=MYO18B PE=1 SV=1 - [MY18B_HUMAN]
P39880	0.73	1	1	1505	164.172	5.94775	16.4609	924586		0		Homeobox protein cut-like 1 OS=Homo sapiens GN=CUX1 PE=1 SV=2 - [CUX1_HUMAN]
P15822	0.74	2	1	2717	296.518	7.81104	15.8303	1.58257e+08		0		Zinc finger protein 40 OS=Homo sapiens GN=HIVEP1 PE=1 SV=2 - [ZEP1_HUMAN]
Q9NVI1	1.73	2	2	1328	149.229	6.7417	15.0067	951434		0		Fanconi anemia group I protein OS=Homo sapiens GN=FANCI PE=1 SV=4 - [FANCI_HUMAN]
Q8NE09	1.11	1	1	1264	147.07	7.89893	14.7028	2.29806e+08		0		Regulator of G-protein signaling 22 OS=Homo sapiens GN=RGS22 PE=2 SV=3 - [RGS22_HUMAN]
A6H8Y1	0.57	1	1	2624	293.716	5.10986	14.4231	280598328		0		Transcription factor TFIIIB component B'' homolog OS=Homo sapiens GN=BDP1 PE=1 SV=2 - [BDP1_HUMAN]
Q9Y2G4	2.2	3	1	727	79.9082	9.31982	14.078	1.46311e+06		0		Ankyrin repeat domain-containing protein 6 OS=Homo sapiens GN=ANKRD6 PE=1 SV=2 - [ANKR6_HUMAN]
P29144	1.04	1	1	1249	138.263	6.31592	14.0227	269053		0		Tripeptidyl-peptidase 2 OS=Homo sapiens GN=TPP2 PE=1 SV=4 - [TPP2_HUMAN]
Q8NFT6	3.41	1	1	615	67.1996	8.33838	14.0186	1.2854e+06		0		Protein DBF4 homolog B OS=Homo sapiens GN=DBF4B PE=1 SV=1 - [DBF4B_HUMAN]
Q9H3W5	2.26	1	1	708	79.3733	7.82568	13.9294	4.88743e+06		0		Leucine-rich repeat neuronal protein 3 OS=Homo sapiens GN=LRRN3 PE=2 SV=1 - [LRRN3_HUMAN]
P61981	12.15	4	2	247	28.2849	4.89404	13.614	1.3803e+06		0		14-3-3 protein gamma OS=Homo sapiens GN=YWHAG PE=1 SV=2 - [1433G_HUMAN]
Q9UBR4	4.79	1	1	397	43.3305	8.1333	13.5577	1.46626e+07		0		LIM/homeobox protein Lhx3 OS=Homo sapiens GN=LHX3 PE=1 SV=2 - [LHX3_HUMAN]
O15417	0.54	1	1	2968	314.326	8.70459	13.3905	1.96694e+07		0		Trinucleotide repeat-containing gene 18 protein OS=Homo sapiens GN=TNRC18 PE=1 SV=3 - [TNC18_HUMAN]
Q92752	1.62	1	1	1358	149.453	4.81787	13.2907			0		Tenascin-R OS=Homo sapiens GN=TNR PE=2 SV=2 - [TENR_HUMAN]
Q9H1K4	6.98	1	1	315	33.8265	9.24658	13.2334	55383076		0		Mitochondrial glutamate carrier 2 OS=Homo sapiens GN=SLC25A18 PE=2 SV=1 - [GHC2_HUMAN]
Q92833	0.8	1	1	1246	138.648	9.37842	13.1822	2.69996e+06		0		Protein Jumonji OS=Homo sapiens GN=JARID2 PE=2 SV=2 - [JARD2_HUMAN]
Q9BW92	1.67	1	1	718	80.9854	7.29834	13.0975	2162674		0		Threonyl-tRNA synthetase, mitochondrial OS=Homo sapiens GN=TARS2 PE=1 SV=1 - [SYTM_HUMAN]
Q9BQS8	1.22	1	1	1478	166.851	4.90674	13.069	2.33248e+06		0		FYVE and coiled-coil domain-containing protein 1 OS=Homo sapiens GN=FYCO1 PE=1 SV=2 - [FYCO1_HUMAN]
Q9UHG0	3.15	1	1	476	52.8019	6.12549	12.9746			0		Doublecortin domain-containing protein 2 OS=Homo sapiens GN=DCDC2 PE=1 SV=2 - [DCDC2_HUMAN]
P42338	1.4	2	1	1070	122.683	7.09326	12.8028	483796		0		Phosphatidylinositol-4,5-bisphosphate 3-kinase catalytic subunit beta isoform OS=Homo sapiens GN=PIK3CB PE=1 SV=1 - [PK3CB_HUMAN]
Q8WXW3	1.85	1	1	757	89.7496	6.02393	12.5545	9.76323e+06		0		Progesterone-induced-blocking factor 1 OS=Homo sapiens GN=PIBF1 PE=2 SV=2 - [PIBF1_HUMAN]
O15550	1.64	1	1	1401	154.079	7.44482	12.5479	1.12251e+07		0		Histone demethylase UTX OS=Homo sapiens GN=UTX PE=1 SV=2 - [UTX_HUMAN]
Q8IZ41	2.57	2	1	740	82.8281	5.10986	12.2222	149310		0		RAS and EF-hand domain-containing protein OS=Homo sapiens GN=RASEF PE=1 SV=1 - [RASEF_HUMAN]
P42858	0.48	1	1	3144	347.639	6.20166	12.0515	69923136		0		Huntingtin OS=Homo sapiens GN=HTT PE=1 SV=1 - [HD_HUMAN]
Q9Y4B5	0.79	1	1	1896	208.649	6.43018	12.0301	6452791		0		Uncharacterized protein KIAA0802 OS=Homo sapiens GN=KIAA0802 PE=1 SV=3 - [K0802_HUMAN]
P07948	2.15	1	1	512	58.5368	7.10791	12.0162	1.84258e+06		0		Tyrosine-protein kinase Lyn OS=Homo sapiens GN=LYN PE=1 SV=3 - [LYN_HUMAN]
Q01955	1.08	1	1	1670	161.711	9.15869	11.9578	1677791		0		Collagen alpha-3(IV) chain OS=Homo sapiens GN=COL4A3 PE=1 SV=3 - [CO4A3_HUMAN]
Q13423	0.55	1	1	1086	113.823	8.08936	11.9295	240454		0		NAD(P) transhydrogenase, mitochondrial OS=Homo sapiens GN=NNT PE=1 SV=3 - [NNTM_HUMAN]
P98194	3.26	2	2	919	100.512	6.7417	11.9204	493099		0		Calcium-transporting ATPase type 2C member 1 OS=Homo sapiens GN=ATP2C1 PE=1 SV=3 - [AT2C1_HUMAN]
Q9Y6M0	7.64	1	1	314	34.8613	7.62061	11.7225			0		Testisin OS=Homo sapiens GN=PRSS21 PE=2 SV=1 - [TEST_HUMAN]
Q460N5	0.76	1	1	1720	193.631	7.97217	11.7071	9.80946e+07		0		Poly [ADP-ribose] polymerase 14 OS=Homo sapiens GN=PARP14 PE=1 SV=2 - [PAR14_HUMAN]
Q9BYK8	0.68	1	1	2649	294.511	7.51807	11.6716	1.09237e+08		0		Peroxisomal proliferator-activated receptor A-interacting complex 285 kDa protein OS=Homo sapiens GN=PRIC285 PE=1 SV=5 - [PR285_HUMAN]
O00512	1.47	1	1	1426	149.194	8.90967	11.5996	19774714		0		B-cell CLL/lymphoma 9 protein OS=Homo sapiens GN=BCL9 PE=1 SV=4 - [BCL9_HUMAN]
A7XYQ1	1.6	1	1	873	92.5984	7.6792	11.442	1.49107e+07		0		Sine oculis-binding protein homolog OS=Homo sapiens GN=SOBP PE=2 SV=2 - [SOBP_HUMAN]
O15231	2.84	1	1	457	49.1568	5.36377	11.3908	43264		0		Zinc finger protein 185 OS=Homo sapiens GN=ZNF185 PE=1 SV=2 - [ZN185_HUMAN]
P08684	2.58	1	1	503	57.3059	8.104	11.2923	4.27585e+07		0		Cytochrome P450 3A4 OS=Homo sapiens GN=CYP3A4 PE=1 SV=4 - [CP3A4_HUMAN]
Q5T655	1.61	1	1	872	103.354	8.41162	11.2662	21009.5		0		Coiled-coil domain-containing protein 147 OS=Homo sapiens GN=CCDC147 PE=2 SV=1 - [CC147_HUMAN]
Q96H22	2.06	1	1	339	39.5156	9.12939	11.2468			0		Centromere protein N OS=Homo sapiens GN=CENPN PE=1 SV=1 - [CENPN_HUMAN]
P20585	1.41	1	1	1137	127.36	8.08936	11.1531			0		DNA mismatch repair protein Msh3 OS=Homo sapiens GN=MSH3 PE=1 SV=3 - [MSH3_HUMAN]
Q96FW1	10.7	2	2	271	31.2644	4.94482	11.0313	1.15416e+06		0		Ubiquitin thioesterase OTUB1 OS=Homo sapiens GN=OTUB1 PE=1 SV=2 - [OTUB1_HUMAN]
P53602	5.75	3	2	400	43.3772	7.2251	10.9166	1.0435e+07		0		Diphosphomevalonate decarboxylase OS=Homo sapiens GN=MVD PE=1 SV=1 - [ERG19_HUMAN]
Q96CV9	2.25	1	1	577	65.8812	5.17334	10.5181	142375		0		Optineurin OS=Homo sapiens GN=OPTN PE=1 SV=1 - [OPTN_HUMAN]
Q29RF7	2.17	1	1	1337	150.734	7.91357	10.5139			0		Sister chromatid cohesion protein PDS5 homolog A OS=Homo sapiens GN=PDS5A PE=1 SV=1 - [PDS5A_HUMAN]
P46734	6.92	2	2	347	39.2929	7.43018	10.3668	6.10413e+06		0		Dual specificity mitogen-activated protein kinase kinase 3 OS=Homo sapiens GN=MAP2K3 PE=1 SV=2 - [MP2K3_HUMAN]
Q9NQI0	4.56	2	1	724	79.2578	5.87158	10.355			0		Probable ATP-dependent RNA helicase DDX4 OS=Homo sapiens GN=DDX4 PE=2 SV=2 - [DDX4_HUMAN]
Q8WYB5	0.48	1	1	2073	231.232	5.96045	10.2423	178028		0		Histone acetyltransferase MYST4 OS=Homo sapiens GN=MYST4 PE=1 SV=3 - [MYST4_HUMAN]
O60469	0.8	1	1	2012	222.121	7.6792	10.1712	5.9621e+06		0		Down syndrome cell adhesion molecule OS=Homo sapiens GN=DSCAM PE=2 SV=2 - [DSCAM_HUMAN]
Q8WUF5	3.38	2	2	828	89.0357	6.81494	10.1455	57180.9		0		RelA-associated inhibitor OS=Homo sapiens GN=PPP1R13L PE=1 SV=4 - [IASPP_HUMAN]
Q9ULH0	0.56	1	1	1771	196.419	6.62451	10.0527	27291		0		Kinase D-interacting substrate of 220 kDa OS=Homo sapiens GN=KIDINS220 PE=1 SV=3 - [KDIS_HUMAN]
Q9NQG5	9.82	1	1	326	36.8772	5.97314	9.8851	197867		0		Regulation of nuclear pre-mRNA domain-containing protein 1B OS=Homo sapiens GN=RPRD1B PE=1 SV=1 - [RPR1B_HUMAN]
Q56VL3	6.49	1	1	154	16.9426	9.02686	9.80038	54298.4		0		OCIA domain-containing protein 2 OS=Homo sapiens GN=OCIAD2 PE=1 SV=1 - [OCAD2_HUMAN]
P61619	1.89	1	1	476	52.2305	8.06006	9.69604	1540646		0		Protein transport protein Sec61 subunit alpha isoform 1 OS=Homo sapiens GN=SEC61A1 PE=1 SV=2 - [S61A1_HUMAN]
Q13571	14.12	2	1	262	29.9166	8.67529	9.66262	12553834		0		Lysosomal-associated transmembrane protein 5 OS=Homo sapiens GN=LAPTM5 PE=1 SV=1 - [LAPM5_HUMAN]
Q9UPU7	1.66	1	1	963	109.812	6.16357	9.59982	140306		0		TBC1 domain family member 2B OS=Homo sapiens GN=TBC1D2B PE=1 SV=2 - [TBD2B_HUMAN]
Q8WXD5	7.78	1	1	167	18.8123	5.12256	9.56969	1.22922e+06		0		Gem-associated protein 6 OS=Homo sapiens GN=GEMIN6 PE=1 SV=1 - [GEMI6_HUMAN]
O15320	2.74	1	1	804	90.9117	5.22412	9.55233	551924		0		Cutaneous T-cell lymphoma-associated antigen 5 OS=Homo sapiens GN=CTAGE5 PE=1 SV=3 - [CTGE5_HUMAN]
Q86UK0	0.58	1	1	2595	293.063	7.75244	9.45924	3.41838e+06		0		ATP-binding cassette sub-family A member 12 OS=Homo sapiens GN=ABCA12 PE=1 SV=2 - [ABCAC_HUMAN]
Q9BXS4	4.64	1	1	323	36.1997	5.09717	9.20169	1.11978e+06		0		Transmembrane protein 59 OS=Homo sapiens GN=TMEM59 PE=2 SV=1 - [TMM59_HUMAN]
Q7Z392	0.79	1	1	1133	128.798	7.13721	9.15752	545612		0		UPF0636 protein C4orf41 OS=Homo sapiens GN=C4orf41 PE=1 SV=2 - [CD041_HUMAN]
O60285	1.97	1	1	661	74.2588	8.82178	9.09963	259256		0		NUAK family SNF1-like kinase 1 OS=Homo sapiens GN=NUAK1 PE=1 SV=1 - [NUAK1_HUMAN]
P03928	13.24	1	1	68	7.98616	9.90576	9.08977	354785		0		ATP synthase protein 8 OS=Homo sapiens GN=MT-ATP8 PE=1 SV=1 - [ATP8_HUMAN]
Q16134	2.43	1	1	617	68.4639	7.54736	8.87234			0		Electron transfer flavoprotein-ubiquinone oxidoreductase, mitochondrial OS=Homo sapiens GN=ETFDH PE=1 SV=1 - [ETFD_HUMAN]
P05109	11.83	1	1	93	10.8276	7.03467	8.64675	996183		0		Protein S100-A8 OS=Homo sapiens GN=S100A8 PE=1 SV=1 - [S10A8_HUMAN]
Q9P2R7	2.81	2	1	463	50.2852	7.41553	8.55003	744059		0		Succinyl-CoA ligase [ADP-forming] subunit beta, mitochondrial OS=Homo sapiens GN=SUCLA2 PE=1 SV=3 - [SUCB1_HUMAN]
Q9Y485	0.73	1	1	3027	337.637	6.34131	8.53424	171615		0		DmX-like protein 1 OS=Homo sapiens GN=DMXL1 PE=1 SV=2 - [DMXL1_HUMAN]
Q9H0R8	19.66	3	2	117	14.0352	8.73389	8.52625	3.31885e+06		0		Gamma-aminobutyric acid receptor-associated protein-like 1 OS=Homo sapiens GN=GABARAPL1 PE=1 SV=1 - [GBRL1_HUMAN]
Q8N668	7.37	2	1	190	21.1649	6.20166	8.48551	216869		0		COMM domain-containing protein 1 OS=Homo sapiens GN=COMMD1 PE=1 SV=1 - [COMD1_HUMAN]
Q96KR1	1.58	1	1	1074	116.939	9.0415	8.45484			0		Zinc finger RNA-binding protein OS=Homo sapiens GN=ZFR PE=1 SV=2 - [ZFR_HUMAN]
Q14139	0.84	2	1	1066	122.482	5.23682	8.39215	611691		0		Ubiquitin conjugation factor E4 A OS=Homo sapiens GN=UBE4A PE=1 SV=2 - [UBE4A_HUMAN]
O14795	0.75	1	1	1591	180.564	5.98584	8.24814	1.53845e+08		0		Protein unc-13 homolog B OS=Homo sapiens GN=UNC13B PE=1 SV=2 - [UN13B_HUMAN]
Q9Y4F1	3.25	1	1	1045	118.559	8.14795	8.15484	3706376224		0		FERM, RhoGEF and pleckstrin domain-containing protein 1 OS=Homo sapiens GN=FARP1 PE=1 SV=1 - [FARP1_HUMAN]
Q9H6X5	3.2	1	1	657	71.2996	5.78271	8.15382			0		Uncharacterized protein C19orf44 OS=Homo sapiens GN=C19orf44 PE=2 SV=1 - [CS044_HUMAN]
P33402	4.51	1	1	732	81.6975	7.66455	8.09626	6.34537e+06		0		Guanylate cyclase soluble subunit alpha-2 OS=Homo sapiens GN=GUCY1A2 PE=1 SV=1 - [GCYA2_HUMAN]
Q8IVP9	3.23	1	1	402	45.9261	8.33838	8.07977			0		Zinc finger protein 547 OS=Homo sapiens GN=ZNF547 PE=2 SV=2 - [ZN547_HUMAN]
Q8IZJ3	2.02	1	1	1885	206.525	6.37939	7.81586	58653.2		0		C3 and PZP-like alpha-2-macroglobulin domain-containing protein 8 OS=Homo sapiens GN=CPAMD8 PE=1 SV=1 - [CPMD8_HUMAN]
Q9Y2K3	1.03	1	1	1946	224.505	5.8335	7.81491			0		Myosin-15 OS=Homo sapiens GN=MYH15 PE=1 SV=4 - [MYH15_HUMAN]
Q9P241	1.61	2	2	1426	160.217	7.2251	7.81351	5.16004e+06		0		Probable phospholipid-transporting ATPase VD OS=Homo sapiens GN=ATP10D PE=2 SV=2 - [AT10D_HUMAN]
Q9NZC9	1.57	1	1	954	105.872	9.05615	7.80982	199310		0		SWI/SNF-related matrix-associated actin-dependent regulator of chromatin subfamily A-like protein 1 OS=Homo sapiens GN=SMARCAL1 PE=1 SV=1 - [SMAL1_HUMAN]
P80192	1.18	1	1	1104	121.819	5.87158	7.77934	2.85814e+07		0		Mitogen-activated protein kinase kinase kinase 9 OS=Homo sapiens GN=MAP3K9 PE=1 SV=3 - [M3K9_HUMAN]
P42566	1.56	1	1	896	98.5948	4.64014	7.69836	111803		0		Epidermal growth factor receptor substrate 15 OS=Homo sapiens GN=EPS15 PE=1 SV=2 - [EPS15_HUMAN]
Q5T1H1	0.54	1	1	3165	350.549	5.78271	7.59832	935822		0		Protein eyes shut homolog OS=Homo sapiens GN=EGFL10 PE=2 SV=4 - [EYS_HUMAN]
Q14344	3.18	1	1	377	44.0217	8.00146	7.59106	2.04516e+06		0		Guanine nucleotide-binding protein subunit alpha-13 OS=Homo sapiens GN=GNA13 PE=1 SV=2 - [GNA13_HUMAN]
P23921	1.89	1	1	792	90.0125	7.15186	7.57139	1.07821e+06		0		Ribonucleoside-diphosphate reductase large subunit OS=Homo sapiens GN=RRM1 PE=1 SV=1 - [RIR1_HUMAN]
P13500	13.13	1	1	99	11.0178	9.24658	7.55264	6.26478e+06		0		C-C motif chemokine 2 OS=Homo sapiens GN=CCL2 PE=1 SV=1 - [CCL2_HUMAN]
Q8IW50	10.81	1	1	185	20.3867	4.729	7.51932	2.77225e+06		0		Uncharacterized protein C9orf25 OS=Homo sapiens GN=C9orf25 PE=1 SV=3 - [CI025_HUMAN]
Q9H4H8	1.37	1	1	585	64.3843	6.53662	7.49281	3590225920		0		Protein FAM83D OS=Homo sapiens GN=FAM83D PE=1 SV=3 - [FA83D_HUMAN]
Q8TES7	1.15	1	1	1133	125.37	7.07861	7.48823			0		Fas-binding factor 1 OS=Homo sapiens GN=FBF1 PE=2 SV=2 - [FBF1_HUMAN]
Q12882	0.98	1	1	1025	111.329	7.04932	7.40298	331580		0		Dihydropyrimidine dehydrogenase [NADP+] OS=Homo sapiens GN=DPYD PE=1 SV=2 - [DPYD_HUMAN]
O00291	2.31	1	1	1037	116.148	5.30029	7.40002			0		Huntingtin-interacting protein 1 OS=Homo sapiens GN=HIP1 PE=1 SV=5 - [HIP1_HUMAN]
O95561	4.37	1	1	183	21.195	9.83252	7.39393	1.62501e+08		0		Uncharacterized protein C1orf105 OS=Homo sapiens GN=C1orf105 PE=1 SV=1 - [CA105_HUMAN]
P67870	4.19	1	1	215	24.926	5.5542	7.38902	3.59466e+06		0		Casein kinase II subunit beta OS=Homo sapiens GN=CSNK2B PE=1 SV=1 - [CSK2B_HUMAN]
P09543	3.09	2	1	421	47.5487	9.0708	7.35571	1.10946e+07		0		2',3'-cyclic-nucleotide 3'-phosphodiesterase OS=Homo sapiens GN=CNP PE=1 SV=2 - [CN37_HUMAN]
Q99959	1.59	1	1	881	97.3388	9.33447	7.3252	366146		0		Plakophilin-2 OS=Homo sapiens GN=PKP2 PE=1 SV=1 - [PKP2_HUMAN]
Q96G01	1.23	1	1	975	110.682	5.80811	7.29245	168033		0		Protein bicaudal D homolog 1 OS=Homo sapiens GN=BICD1 PE=1 SV=3 - [BICD1_HUMAN]
Q8WWI1	0.83	1	1	1683	192.59	8.08936	7.28594	371053		0		LIM domain only protein 7 OS=Homo sapiens GN=LMO7 PE=1 SV=2 - [LMO7_HUMAN]
P14921	3.4	1	1	441	50.3758	5.18604	7.12946	1.4095e+07		0		Protein C-ets-1 OS=Homo sapiens GN=ETS1 PE=1 SV=1 - [ETS1_HUMAN]
Q9Y2D4	1.64	1	1	672	78.1849	6.11279	7.0884	2241943		0		Exocyst complex component 6B OS=Homo sapiens GN=EXOC6B PE=1 SV=2 - [EXC6B_HUMAN]
Q9Y314	3.65	1	1	301	33.151	8.82178	7.00891	2.73651e+06		0		Nitric oxide synthase-interacting protein OS=Homo sapiens GN=NOSIP PE=1 SV=1 - [NOSIP_HUMAN]
Q8IX04	2.34	2	1	471	52.231	7.09326	6.93472	1.56132e+06		0		Ubiquitin-conjugating enzyme E2 variant 3 OS=Homo sapiens GN=UEVLD PE=1 SV=2 - [UEVLD_HUMAN]
Q9NSI6	0.69	1	1	2320	262.756	8.45557	6.83103			0		Bromodomain and WD repeat-containing protein 1 OS=Homo sapiens GN=BRWD1 PE=1 SV=3 - [BRWD1_HUMAN]
Q8WVX9	6.8	1	1	515	59.3188	9.17334	6.82341			0		Fatty acyl-CoA reductase 1 OS=Homo sapiens GN=FAR1 PE=1 SV=1 - [FACR1_HUMAN]
P10644	3.15	1	1	381	42.955	5.35107	6.78264	898515		0		cAMP-dependent protein kinase type I-alpha regulatory subunit OS=Homo sapiens GN=PRKAR1A PE=1 SV=1 - [KAP0_HUMAN]
P01584	4.09	1	1	269	30.7279	4.83057	6.77419	2703782		0		Interleukin-1 beta OS=Homo sapiens GN=IL1B PE=1 SV=2 - [IL1B_HUMAN]
Q9UJY5	1.88	1	1	639	70.34	5.2876	6.75778	425578		0		ADP-ribosylation factor-binding protein GGA1 OS=Homo sapiens GN=GGA1 PE=1 SV=1 - [GGA1_HUMAN]
Q9BSW7	4.01	2	1	474	53.8153	7.50342	6.74712	2.46996e+06		0		Synaptotagmin-17 OS=Homo sapiens GN=SYT17 PE=1 SV=1 - [SYT17_HUMAN]
Q99961	3.26	1	1	368	41.464	5.42725	6.72625	4.41386e+06		0		Endophilin-A2 OS=Homo sapiens GN=SH3GL1 PE=1 SV=1 - [SH3G1_HUMAN]
Q9NUU6	11.24	2	1	356	42.1686	9.29053	6.71955			0		Protein FAM105A OS=Homo sapiens GN=FAM105A PE=2 SV=1 - [F105A_HUMAN]
O43379	1.91	1	1	1518	165.857	5.90967	6.67195			0		WD repeat-containing protein 62 OS=Homo sapiens GN=WDR62 PE=1 SV=3 - [WDR62_HUMAN]
Q9C0G0	0.8	1	1	2248	247.211	6.49365	6.61222	668647		0		Zinc finger protein 407 OS=Homo sapiens GN=ZNF407 PE=2 SV=2 - [ZN407_HUMAN]
P42167	3.52	1	1	454	50.6395	9.37842	6.54791	1.43286e+06		0		Lamina-associated polypeptide 2, isoforms beta/gamma OS=Homo sapiens GN=TMPO PE=1 SV=2 - [LAP2B_HUMAN]
Q96MW7	3.72	1	1	591	67.2565	8.45557	6.53866	4.47321e+07		0		Tigger transposable element-derived protein 1 OS=Homo sapiens GN=TIGD1 PE=2 SV=1 - [TIGD1_HUMAN]
O15118	1.41	1	1	1278	142.074	5.36377	6.50544			0		Niemann-Pick C1 protein OS=Homo sapiens GN=NPC1 PE=1 SV=2 - [NPC1_HUMAN]
O75122	1.24	1	1	1294	141.046	8.47021	6.40168	73910.4		0		CLIP-associating protein 2 OS=Homo sapiens GN=CLASP2 PE=1 SV=2 - [CLAP2_HUMAN]
Q96CW5	1.21	1	1	907	103.506	8.11865	6.38563	172700		0		Gamma-tubulin complex component 3 OS=Homo sapiens GN=TUBGCP3 PE=1 SV=2 - [GCP3_HUMAN]
Q14694	1.5	1	1	798	87.0798	5.31299	6.26543	156612		0		Ubiquitin carboxyl-terminal hydrolase 10 OS=Homo sapiens GN=USP10 PE=1 SV=2 - [UBP10_HUMAN]
P22897	1.37	1	1	1456	165.905	6.53662	6.23977	4.32406e+06		0		Macrophage mannose receptor 1 OS=Homo sapiens GN=MRC1 PE=1 SV=1 - [MRC1_HUMAN]
Q9NQG1	14.12	2	1	85	9.46116	9.15869	6.2312	49725.2		0		Protein MANBAL OS=Homo sapiens GN=MANBAL PE=1 SV=1 - [MANBL_HUMAN]
P20930	0.69	1	1	4061	434.922	9.24658	6.14454			0		Filaggrin OS=Homo sapiens GN=FLG PE=1 SV=3 - [FILA_HUMAN]
Q14526	3.41	1	1	733	76.4191	6.82959	6.10762	341201		0		Hypermethylated in cancer 1 protein OS=Homo sapiens GN=HIC1 PE=1 SV=4 - [HIC1_HUMAN]
Q17RM4	2	1	1	750	81.5913	6.99072	6.09428			0		Coiled-coil domain-containing protein 142 OS=Homo sapiens GN=CCDC142 PE=2 SV=1 - [CC142_HUMAN]
Q96IW2	5	1	1	340	38.2408	5.0083	6.08529	2.67108e+06		0		SH2 domain-containing adapter protein D OS=Homo sapiens GN=SHD PE=2 SV=1 - [SHD_HUMAN]
P51812	1.62	1	1	740	83.6829	6.88818	6.08036	984173		0		Ribosomal protein S6 kinase alpha-3 OS=Homo sapiens GN=RPS6KA3 PE=1 SV=1 - [KS6A3_HUMAN]
Q96I24	2.1	1	1	572	61.6022	8.38232	6.07536	293871		0		Far upstream element-binding protein 3 OS=Homo sapiens GN=FUBP3 PE=1 SV=2 - [FUBP3_HUMAN]
O60762	4.23	1	1	260	29.6158	9.56885	6.06313	1.72483e+06		0		Dolichol-phosphate mannosyltransferase OS=Homo sapiens GN=DPM1 PE=1 SV=1 - [DPM1_HUMAN]
Q9HCM1	0.8	1	1	1747	194.73	8.77783	6.05985	1.66516e+07		0		Uncharacterized protein C12orf35 OS=Homo sapiens GN=C12orf35 PE=1 SV=2 - [CL035_HUMAN]
O60884	2.67	1	1	412	45.7166	6.48096	5.98967			0		DnaJ homolog subfamily A member 2 OS=Homo sapiens GN=DNAJA2 PE=1 SV=1 - [DNJA2_HUMAN]
Q99661	2.07	1	1	725	81.2612	7.82568	5.94783	79714.3		0		Kinesin-like protein KIF2C OS=Homo sapiens GN=KIF2C PE=1 SV=2 - [KIF2C_HUMAN]
Q9BXJ9	1.27	1	1	866	101.208	7.41553	5.87915	461171		0		NMDA receptor-regulated protein 1 OS=Homo sapiens GN=NARG1 PE=1 SV=1 - [NARG1_HUMAN]
O75317	4.32	1	1	370	42.8303	6.59521	5.86794	6.7881e+07		0		Ubiquitin carboxyl-terminal hydrolase 12 OS=Homo sapiens GN=USP12 PE=2 SV=2 - [UBP12_HUMAN]
P08962	5.04	2	1	238	25.6191	7.81104	5.77771	1.07872e+06		0		CD63 antigen OS=Homo sapiens GN=CD63 PE=1 SV=2 - [CD63_HUMAN]
P62333	2.83	1	1	389	44.1451	7.48877	5.76571	3.44564e+06		0		26S protease regulatory subunit S10B OS=Homo sapiens GN=PSMC6 PE=1 SV=1 - [PRS10_HUMAN]
Q8IWA6	3.27	1	1	550	63.052	9.64209	5.55771	478117		0		Coiled-coil domain-containing protein 60 OS=Homo sapiens GN=CCDC60 PE=2 SV=1 - [CCD60_HUMAN]
Q9NZQ8	1.2	1	1	1165	131.368	6.771	5.55356			0		Transient receptor potential cation channel subfamily M member 5 OS=Homo sapiens GN=TRPM5 PE=1 SV=1 - [TRPM5_HUMAN]
P35222	1.54	1	1	781	85.4422	5.85889	5.5489	541926		0		Catenin beta-1 OS=Homo sapiens GN=CTNNB1 PE=1 SV=1 - [CTNB1_HUMAN]
Q8N655	1.04	1	1	1247	137.139	8.23584	5.53762			0		Uncharacterized protein C10orf12 OS=Homo sapiens GN=C10orf12 PE=1 SV=1 - [CJ012_HUMAN]
Q9UPP5	1.56	1	1	1409	155.586	6.18896	5.51667			0		Uncharacterized protein KIAA1107 OS=Homo sapiens GN=KIAA1107 PE=1 SV=2 - [K1107_HUMAN]
Q14839	0.63	1	1	1912	217.853	5.85889	5.47318			0		Chromodomain-helicase-DNA-binding protein 4 OS=Homo sapiens GN=CHD4 PE=1 SV=1 - [CHD4_HUMAN]
P55145	7.82	1	1	179	20.2436	8.41162	5.46417	66003		0		Protein ARMET OS=Homo sapiens GN=ARMET PE=1 SV=2 - [ARMET_HUMAN]
P62070	5.88	2	1	204	23.3847	6.01123	5.14415	685584		0		Ras-related protein R-Ras2 OS=Homo sapiens GN=RRAS2 PE=1 SV=1 - [RRAS2_HUMAN]
Q96RF0	2.71	1	1	628	68.8512	5.68115	5.09681	464307		0		Sorting nexin-18 OS=Homo sapiens GN=SNX18 PE=1 SV=2 - [SNX18_HUMAN]
Q9Y2L9	2.2	1	1	728	80.8341	5.93506	5.09124	162620		0		Leucine-rich repeat and calponin homology domain-containing protein 1 OS=Homo sapiens GN=LRCH1 PE=1 SV=2 - [LRCH1_HUMAN]
P35610	5.45	1	1	550	64.6923	8.93896	5.01659	235496		0		Sterol O-acyltransferase 1 OS=Homo sapiens GN=SOAT1 PE=1 SV=3 - [SOAT1_HUMAN]
Q5JVF3	3.01	1	1	399	45.9998	8.52881	4.93404			0		PCI domain-containing protein 2 OS=Homo sapiens GN=PCID2 PE=1 SV=2 - [PCID2_HUMAN]
Q9BZF1	1.91	1	1	889	101.132	6.96143	4.91634	733468		0		Oxysterol-binding protein-related protein 8 OS=Homo sapiens GN=OSBPL8 PE=1 SV=3 - [OSBL8_HUMAN]
O43353	3.15	1	1	540	61.1562	7.09326	4.91333	2.43344e+06		0		Receptor-interacting serine/threonine-protein kinase 2 OS=Homo sapiens GN=RIPK2 PE=1 SV=2 - [RIPK2_HUMAN]
P83876	11.97	1	1	142	16.7752	5.84619	4.8461			0		Thioredoxin-like protein 4A OS=Homo sapiens GN=TXNL4A PE=1 SV=1 - [TXN4A_HUMAN]
Q9UPV0	1.85	2	2	1460	164.214	5.36377	4.80641	690640		0		Centrosomal protein of 164 kDa OS=Homo sapiens GN=CEP164 PE=1 SV=3 - [CE164_HUMAN]
P12755	3.02	1	1	728	79.9549	7.62061	4.80004	319791		0		Ski oncogene OS=Homo sapiens GN=SKI PE=1 SV=1 - [SKI_HUMAN]
P34925	4.97	1	1	604	67.4637	7.57666	4.77992			0		Tyrosine-protein kinase RYK OS=Homo sapiens GN=RYK PE=2 SV=2 - [RYK_HUMAN]
P35225	15.91	1	1	132	14.3095	8.38232	4.75729	8.12975e+07		0		Interleukin-13 OS=Homo sapiens GN=IL13 PE=1 SV=1 - [IL13_HUMAN]
Q9Y3B8	6.75	1	1	237	26.8156	6.87354	4.75455	1.6919e+06		0		Oligoribonuclease, mitochondrial OS=Homo sapiens GN=REXO2 PE=1 SV=3 - [ORN_HUMAN]
P33992	1.77	1	1	734	82.2332	8.36768	4.71753	241875		0		DNA replication licensing factor MCM5 OS=Homo sapiens GN=MCM5 PE=1 SV=5 - [MCM5_HUMAN]
Q7L8L6	4.84	1	1	764	86.5186	8.1333	4.7133	832756		0		FAST kinase domain-containing protein 5 OS=Homo sapiens GN=FASTKD5 PE=1 SV=1 - [FAKD5_HUMAN]
Q8TCS8	3.45	2	1	783	85.8966	7.76709	4.68677	2.68471e+06		0		Polyribonucleotide nucleotidyltransferase 1, mitochondrial OS=Homo sapiens GN=PNPT1 PE=1 SV=2 - [PNPT1_HUMAN]
Q7Z6J0	3.04	1	1	888	93.0706	8.54346	4.67998			0		Putative E3 ubiquitin-protein ligase SH3RF1 OS=Homo sapiens GN=SH3RF1 PE=1 SV=2 - [SH3R1_HUMAN]
Q8WXI4	6.59	1	1	607	68.4486	8.35303	4.66735			0		Acyl-coenzyme A thioesterase 11 OS=Homo sapiens GN=ACOT11 PE=1 SV=1 - [ACO11_HUMAN]
Q9NZV1	1.25	1	1	1036	113.66	5.21143	4.65562	994016		0		Cysteine-rich motor neuron 1 protein OS=Homo sapiens GN=CRIM1 PE=1 SV=1 - [CRIM1_HUMAN]
P26196	4.97	1	1	483	54.3823	8.66064	4.6338	1.2895e+06		0		Probable ATP-dependent RNA helicase DDX6 OS=Homo sapiens GN=DDX6 PE=1 SV=2 - [DDX6_HUMAN]
Q9NY15	0.51	1	1	2570	275.294	6.49365	4.61832	48202		0		Stabilin-1 OS=Homo sapiens GN=STAB1 PE=1 SV=2 - [STAB1_HUMAN]
Q9UKI8	2.48	1	1	766	86.646	8.71924	4.60376	272844		0		Serine/threonine-protein kinase tousled-like 1 OS=Homo sapiens GN=TLK1 PE=1 SV=2 - [TLK1_HUMAN]
O95983	18.21	1	1	291	32.8233	5.33838	4.57674	32334848		0		Methyl-CpG-binding domain protein 3 OS=Homo sapiens GN=MBD3 PE=1 SV=1 - [MBD3_HUMAN]
O95932	3.12	1	1	706	79.2627	7.25439	4.56711	58098442		0		Protein-glutamine gamma-glutamyltransferase 6 OS=Homo sapiens GN=TGM6 PE=2 SV=3 - [TGM3L_HUMAN]
Q8N945	5.29	1	1	189	21.8903	8.74854	4.56694	637626		0		PRELI domain-containing protein 2 OS=Homo sapiens GN=PRELID2 PE=2 SV=1 - [PRLD2_HUMAN]
Q9UKN1	2.03	1	1	5478	557.831	5.5542	4.53694	722198		0		Mucin-12 OS=Homo sapiens GN=MUC12 PE=1 SV=2 - [MUC12_HUMAN]
Q7Z5J4	1.26	1	1	1906	203.225	8.79248	4.50716			0		Retinoic acid-induced protein 1 OS=Homo sapiens GN=RAI1 PE=1 SV=2 - [RAI1_HUMAN]
Q15785	3.56	1	1	309	34.5378	8.98291	4.50264	1.17986e+06		0		Mitochondrial import receptor subunit TOM34 OS=Homo sapiens GN=TOMM34 PE=1 SV=2 - [TOM34_HUMAN]
Q9HAR2	1.59	1	1	1447	161.71	6.44287	4.49481			0		Latrophilin-3 OS=Homo sapiens GN=LPHN3 PE=1 SV=2 - [LPHN3_HUMAN]
P01042	4.04	1	1	644	71.9122	6.81494	4.49295			0		Kininogen-1 OS=Homo sapiens GN=KNG1 PE=1 SV=2 - [KNG1_HUMAN]
P09110	3.07	1	1	424	44.2639	8.44092	4.4635			0		3-ketoacyl-CoA thiolase, peroxisomal OS=Homo sapiens GN=ACAA1 PE=1 SV=2 - [THIK_HUMAN]
Q5PRF9	6.05	1	1	694	75.4362	6.82959	4.43219			0		Sterile alpha motif domain-containing protein 4B OS=Homo sapiens GN=SAMD4B PE=1 SV=1 - [SAM4B_HUMAN]
P06396	1.92	1	1	782	85.6442	6.27783	4.43025	20331		0		Gelsolin OS=Homo sapiens GN=GSN PE=1 SV=1 - [GELS_HUMAN]
O60678	2.07	1	1	531	59.8648	5.35107	4.42539	64659.6		0		Protein arginine N-methyltransferase 3 OS=Homo sapiens GN=PRMT3 PE=1 SV=2 - [ANM3_HUMAN]
Q9Y5A7	1.95	1	1	615	70.4941	5.96045	4.40445	756755		0		NEDD8 ultimate buster 1 OS=Homo sapiens GN=NUB1 PE=1 SV=2 - [NUB1_HUMAN]
Q63HM1	9.42	1	1	308	34.5334	5.90967	4.36843	169334		0		Probable arylformamidase OS=Homo sapiens GN=AFMID PE=2 SV=1 - [AFMID_HUMAN]
P98073	2.36	1	1	1019	112.852	5.05908	4.31248			0		Enteropeptidase OS=Homo sapiens GN=PRSS7 PE=2 SV=1 - [ENTK_HUMAN]
Q8N8A2	1.31	1	1	993	107.535	6.30322	4.30951	58990		0		Serine/threonine-protein phosphatase 6 regulatory ankyrin repeat subunit B OS=Homo sapiens GN=ANKRD44 PE=1 SV=3 - [ANR44_HUMAN]
O95258	4.62	2	1	325	36.1783	9.64209	4.28769	321750		0		Brain mitochondrial carrier protein 1 OS=Homo sapiens GN=SLC25A14 PE=2 SV=1 - [UCP5_HUMAN]
Q5JTD0	2.15	1	1	557	61.7834	5.97314	4.28631	414565		0		Tight junction-associated protein 1 OS=Homo sapiens GN=TJAP1 PE=1 SV=1 - [TJAP1_HUMAN]
Q8TAM1	1.66	1	1	723	80.7853	7.76709	4.27038			0		Bardet-Biedl syndrome 10 protein OS=Homo sapiens GN=BBS10 PE=1 SV=2 - [BBS10_HUMAN]
Q9HDC0	15.32	1	1	124	14.2772	8.45557	4.27012			0		HERV-K_3q21.2 provirus ancestral Env polyprotein OS=Homo sapiens GN=ERVK4 PE=2 SV=1 - [ENK15_HUMAN]
Q6NUP7	1.26	1	1	873	99.3887	7.79639	4.25823	1.79225e+06		0		Serine/threonine-protein phosphatase 4 regulatory subunit 4 OS=Homo sapiens GN=PPP4R4 PE=1 SV=1 - [PP4R4_HUMAN]
Q9BQG0	0.9	1	1	1328	148.762	9.27588	4.23947	261910		0		Myb-binding protein 1A OS=Homo sapiens GN=MYBBP1A PE=1 SV=2 - [MBB1A_HUMAN]
Q2VWA4	1.2	1	1	1001	104.17	6.48096	4.1829	73486.7		0		Ladybird homeobox corepressor 1-like protein OS=Homo sapiens GN=CORL2 PE=1 SV=2 - [CORL2_HUMAN]
P04090	8.11	1	1	185	21.0288	8.55811	4.17208			0		Prorelaxin H2 OS=Homo sapiens GN=RLN2 PE=1 SV=1 - [REL2_HUMAN]
Q9H223	2.77	1	1	541	61.1365	6.75635	4.14495	2.09506e+06		0		EH domain-containing protein 4 OS=Homo sapiens GN=EHD4 PE=1 SV=1 - [EHD4_HUMAN]
Q9UJM8	3.78	1	1	370	40.8985	8.08936	4.11764	25310.8		0		Hydroxyacid oxidase 1 OS=Homo sapiens GN=HAO1 PE=1 SV=1 - [HAOX1_HUMAN]
O00341	2.14	1	1	560	60.619	6.78564	4.10449	3.06933e+06		0		Excitatory amino acid transporter 5 OS=Homo sapiens GN=SLC1A7 PE=2 SV=2 - [EAA5_HUMAN]
Q9HAH1	5.26	1	1	456	51.5478	9.90576	4.10183			0		Zinc finger protein 556 OS=Homo sapiens GN=ZNF556 PE=2 SV=1 - [ZN556_HUMAN]
P07225	1.63	1	1	676	75.0739	5.66846	4.01865	397203		0		Vitamin K-dependent protein S OS=Homo sapiens GN=PROS1 PE=1 SV=1 - [PROS_HUMAN]
Q14690	0.96	1	1	1871	208.57	8.86572	3.99044			0		Protein RRP5 homolog OS=Homo sapiens GN=PDCD11 PE=1 SV=3 - [RRP5_HUMAN]
Q86WQ0	8.63	1	1	139	15.8659	6.16357	3.96752			0		Nuclear receptor 2C2-associated protein OS=Homo sapiens GN=NR2C2AP PE=1 SV=1 - [NR2CA_HUMAN]
Q5JTH9	1.08	1	1	1297	143.611	8.74854	3.96523			0		RRP12-like protein OS=Homo sapiens GN=RRP12 PE=1 SV=2 - [RRP12_HUMAN]
Q9H2I8	8.59	1	1	198	22.5537	6.69775	3.95665	2.18398e+07		0		Leucine-rich repeat-containing protein C10orf11 OS=Homo sapiens GN=C10orf11 PE=1 SV=1 - [CJ011_HUMAN]
O75496	7.18	1	1	209	23.5507	4.95752	3.93129			0		Geminin OS=Homo sapiens GN=GMNN PE=1 SV=1 - [GEMI_HUMAN]
Q8NI60	2.16	1	1	647	71.9044	6.99072	3.88475	198603		0		Chaperone activity of bc1 complex-like, mitochondrial OS=Homo sapiens GN=CABC1 PE=1 SV=1 - [ADCK3_HUMAN]
P05091	2.71	1	1	517	56.3456	7.04932	3.87915			0		Aldehyde dehydrogenase, mitochondrial OS=Homo sapiens GN=ALDH2 PE=1 SV=2 - [ALDH2_HUMAN]
Q12879	1.37	1	1	1464	165.177	7.10791	3.86712			0		Glutamate [NMDA] receptor subunit epsilon-1 OS=Homo sapiens GN=GRIN2A PE=1 SV=1 - [NMDE1_HUMAN]
Q15154	0.79	1	1	2024	228.344	5.021	3.84882	267322		0		Pericentriolar material 1 protein OS=Homo sapiens GN=PCM1 PE=1 SV=3 - [PCM1_HUMAN]
Q8TF74	4.77	1	1	440	46.2602	10.9312	3.7928	65648.2		0		WAS/WASL-interacting protein family member 2 OS=Homo sapiens GN=WIPF2 PE=1 SV=1 - [WIPF2_HUMAN]
Q6ZMI0	1.67	1	1	780	88.2595	6.84424	3.77033	497313		0		KLRAQ motif-containing protein 1 OS=Homo sapiens GN=KLRAQ1 PE=1 SV=1 - [KLRAQ_HUMAN]
P48307	8.51	1	1	235	26.916	8.52881	3.76836	2.72619e+08		0		Tissue factor pathway inhibitor 2 OS=Homo sapiens GN=TFPI2 PE=1 SV=1 - [TFPI2_HUMAN]
Q5SZD4	3.82	1	1	288	32.6828	8.95361	3.74614	3.3681e+06		0		Glycine N-acyltransferase-like protein 3 OS=Homo sapiens GN=GLYATL3 PE=2 SV=2 - [GLYL3_HUMAN]
Q5MJ08	14.14	1	1	99	11.1615	9.18799	3.7385			0		Sperm protein associated with the nucleus on the X chromosome N4 OS=Homo sapiens GN=SPANXN4 PE=2 SV=1 - [SPXN4_HUMAN]
Q8IY95	15.13	1	1	271	30.9025	7.98682	3.57087	1.55983e+07		0		Transmembrane protein 192 OS=Homo sapiens GN=TMEM192 PE=1 SV=1 - [TM192_HUMAN]
O75147	1.07	1	1	1401	152.786	5.37646	3.53702	104831		0		Obscurin-like protein 1 OS=Homo sapiens GN=OBSL1 PE=1 SV=3 - [OBSL1_HUMAN]
Q53S33	14.02	1	1	107	12.1064	9.64209	3.53453	104674		0		BolA-like protein 3 OS=Homo sapiens GN=BOLA3 PE=2 SV=1 - [BOLA3_HUMAN]
P61966	10.13	1	1	158	18.7206	5.73193	3.46692	92848.8		0		AP-1 complex subunit sigma-1A OS=Homo sapiens GN=AP1S1 PE=1 SV=1 - [AP1S1_HUMAN]
Q8WW01	10.53	1	1	171	18.6292	4.57666	3.43781	27641.1		0		tRNA-splicing endonuclease subunit Sen15 OS=Homo sapiens GN=TSEN15 PE=1 SV=1 - [SEN15_HUMAN]
Q8N357	3.23	1	1	371	40.1882	6.93213	3.43557	677995		0		Transmembrane protein C2orf18 OS=Homo sapiens GN=C2orf18 PE=1 SV=1 - [CB018_HUMAN]
Q96MV8	6.23	1	1	337	39.3046	8.104	3.38581			0		Palmitoyltransferase ZDHHC15 OS=Homo sapiens GN=ZDHHC15 PE=2 SV=1 - [ZDH15_HUMAN]
Q6GQQ9	2.61	1	1	843	92.468	6.7124	3.28435	48049.4		0		OTU domain-containing protein 7B OS=Homo sapiens GN=OTUD7B PE=1 SV=1 - [OTU7B_HUMAN]
Q9NZL4	2.76	1	1	362	39.4485	5.21143	3.2591	845367		0		Hsp70-binding protein 1 OS=Homo sapiens GN=HSPBP1 PE=1 SV=1 - [HPBP1_HUMAN]
Q9H6Z4	2.65	1	1	567	60.1732	4.77979	3.2498			0		Ran-binding protein 3 OS=Homo sapiens GN=RANBP3 PE=1 SV=1 - [RANB3_HUMAN]
O60831	6.18	1	1	178	19.2455	9.18799	3.20956	1.21969e+07		0		PRA1 family protein 2 OS=Homo sapiens GN=PRAF2 PE=1 SV=1 - [PRAF2_HUMAN]
Q10586	4.31	2	1	325	34.3279	9.29053	3.07417	10029697		0		D site-binding protein OS=Homo sapiens GN=DBP PE=2 SV=1 - [DBP_HUMAN]
Q13542	10.83	1	1	120	12.9313	6.66846	3.03736	370053		0		Eukaryotic translation initiation factor 4E-binding protein 2 OS=Homo sapiens GN=EIF4EBP2 PE=1 SV=1 - [4EBP2_HUMAN]
Q96K76	0.87	1	1	1375	157.169	5.08447	3.01524	263748		0		Ubiquitin carboxyl-terminal hydrolase 47 OS=Homo sapiens GN=USP47 PE=1 SV=2 - [UBP47_HUMAN]
Q9Y3E0	9.42	1	1	138	15.4154	10.3599	2.98197	306163		0		Vesicle transport protein GOT1B OS=Homo sapiens GN=GOLT1B PE=1 SV=1 - [GOT1B_HUMAN]
Q9BYZ6	2.61	1	1	727	82.5734	6.7417	2.96517			0		Rho-related BTB domain-containing protein 2 OS=Homo sapiens GN=RHOBTB2 PE=2 SV=2 - [RHBT2_HUMAN]
P60174	5.22	1	1	249	26.6527	6.90283	2.94761			0		Triosephosphate isomerase OS=Homo sapiens GN=TPI1 PE=1 SV=2 - [TPIS_HUMAN]
P63092	4.06	1	1	394	45.6359	5.8208	2.92	2.43701e+06		0		Guanine nucleotide-binding protein G(s) subunit alpha isoforms short OS=Homo sapiens GN=GNAS PE=1 SV=1 - [GNAS2_HUMAN]
Q9UBF8	3.19	1	1	816	91.3214	6.25244	2.91705	58105364		0		Phosphatidylinositol 4-kinase beta OS=Homo sapiens GN=PI4KB PE=1 SV=1 - [PI4KB_HUMAN]
O15484	2.34	1	1	640	73.1227	7.63525	2.91179	613235		0		Calpain-5 OS=Homo sapiens GN=CAPN5 PE=2 SV=2 - [CAN5_HUMAN]
Q92643	9.87	1	1	395	45.2227	6.16357	2.86099			0		GPI-anchor transamidase OS=Homo sapiens GN=PIGK PE=1 SV=2 - [GPI8_HUMAN]
Q9H478	23.53	1	1	68	7.37968	9.49561	2.85919	6.03119e+06		0		KCNQ1 downstream neighbor protein OS=Homo sapiens GN=KCNQ1DN PE=2 SV=1 - [KCQ1D_HUMAN]
Q9H3Y8	14.04	1	1	114	11.7695	7.41553	2.83905	342578		0		Exocrine differentiation and proliferation factor OS=Homo sapiens GN=EXDPF PE=2 SV=1 - [EXDPF_HUMAN]
Q6IA86	1.57	1	1	826	92.4409	5.96045	2.8201	803209		0		Elongator complex protein 2 OS=Homo sapiens GN=ELP2 PE=1 SV=2 - [ELP2_HUMAN]
Q9NQX3	1.9	1	1	736	79.698	5.42725	2.82006	451919		0		Gephyrin OS=Homo sapiens GN=GPHN PE=1 SV=1 - [GEPH_HUMAN]
Q8N9N8	9.7	1	1	165	19.0415	5.21143	2.81485	276894		0		Probable RNA-binding protein EIF1AD OS=Homo sapiens GN=EIF1AD PE=1 SV=1 - [EIF1A_HUMAN]
Q5QJ38	3.21	1	1	904	99.2156	4.69092	2.80816	41791392		0		Trichohyalin-like protein 1 OS=Homo sapiens GN=TCHHL1 PE=2 SV=1 - [TCHL1_HUMAN]
Q9BSH5	4.78	1	1	251	27.9824	6.7124	2.79448	3.40244e+06		0		Haloacid dehalogenase-like hydrolase domain-containing protein 3 OS=Homo sapiens GN=HDHD3 PE=1 SV=1 - [HDHD3_HUMAN]
Q13442	6.08	1	1	181	20.6176	8.86572	2.78667	2.18837e+06		0		28 kDa heat- and acid-stable phosphoprotein OS=Homo sapiens GN=PDAP1 PE=1 SV=1 - [HAP28_HUMAN]
P30926	3.61	1	1	498	56.343	8.35303	2.77783			0		Neuronal acetylcholine receptor subunit beta-4 OS=Homo sapiens GN=CHRNB4 PE=1 SV=2 - [ACHB4_HUMAN]
O43182	3.39	1	1	974	105.882	7.35693	2.75637			0		Rho GTPase-activating protein 6 OS=Homo sapiens GN=ARHGAP6 PE=1 SV=3 - [RHG06_HUMAN]
Q6IAA8	7.45	1	1	161	17.7338	5.14795	2.69456	86572.9		0		UPF0404 protein C11orf59 OS=Homo sapiens GN=C11orf59 PE=1 SV=2 - [CK059_HUMAN]
Q8N9W8	4.74	2	1	422	47.0469	5.85889	2.69357	1.11996e+06		0		Protein FAM71D OS=Homo sapiens GN=FAM71D PE=2 SV=2 - [FA71D_HUMAN]
Q6ICC9	13.81	1	1	239	26.1375	11.1802	2.68718			0		Protein LDOC1L OS=Homo sapiens GN=LDOC1L PE=2 SV=1 - [LDOCL_HUMAN]
Q96N23	3.94	1	1	812	92.2634	7.7085	2.66666	6.2659e+06		0		Uncharacterized protein C12orf55 OS=Homo sapiens GN=C12orf55 PE=2 SV=2 - [CL055_HUMAN]
P15056	3.52	1	1	766	84.3836	7.53271	2.64816	347077		0		B-Raf proto-oncogene serine/threonine-protein kinase OS=Homo sapiens GN=BRAF PE=1 SV=4 - [BRAF1_HUMAN]
P48023	7.12	1	1	281	31.4641	9.34912	2.64571	124229888		0		Tumor necrosis factor ligand superfamily member 6 OS=Homo sapiens GN=FASLG PE=1 SV=1 - [TNFL6_HUMAN]
Q9Y302	6.81	1	1	455	52.8819	9.27588	2.63525	4.71401e+06		0		Protein GPR89 OS=Homo sapiens GN=GPR89A PE=1 SV=1 - [GPR89_HUMAN]
Q8N323	6.03	1	1	547	63.1375	8.55811	2.63311			0		Protein FAM55A OS=Homo sapiens GN=FAM55A PE=2 SV=2 - [FA55A_HUMAN]
Q92729	0.83	1	1	1446	162.32	6.91748	2.63268	2.89596e+07		0		Receptor-type tyrosine-protein phosphatase U OS=Homo sapiens GN=PTPRU PE=1 SV=2 - [PTPRU_HUMAN]
P05452	5.94	1	1	202	22.5523	5.66846	2.56425	32856.5		0		Tetranectin OS=Homo sapiens GN=CLEC3B PE=1 SV=2 - [TETN_HUMAN]
O95807	9.55	1	1	157	17.3887	5.87158	2.53874			0		Transmembrane protein 50A OS=Homo sapiens GN=TMEM50A PE=1 SV=1 - [TM50A_HUMAN]
O75083	2.81	1	1	606	66.1519	6.65381	2.53408	2.26257e+06		0		WD repeat-containing protein 1 OS=Homo sapiens GN=WDR1 PE=1 SV=4 - [WDR1_HUMAN]
P28072	4.6	1	1	239	25.3414	4.91943	2.52838	307255		0		Proteasome subunit beta type-6 OS=Homo sapiens GN=PSMB6 PE=1 SV=4 - [PSB6_HUMAN]
Q8WY22	6.77	1	1	251	27.8178	9.43701	2.51083	65118.3		0		BRI3-binding protein OS=Homo sapiens GN=BRI3BP PE=1 SV=1 - [BRI3B_HUMAN]
Q7Z601	3.25	1	1	462	51.0738	9.42236	2.50723	376185		0		Probable G-protein coupled receptor 142 OS=Homo sapiens GN=GPR142 PE=2 SV=1 - [GP142_HUMAN]
A6NFI3	1.89	1	1	1004	108.37	5.31299	2.48702			0		Zinc finger protein 316 OS=Homo sapiens GN=ZNF316 PE=1 SV=1 - [ZN316_HUMAN]
P51689	4.22	1	1	593	64.8181	7.2251	2.48656	50667.8		0		Arylsulfatase D OS=Homo sapiens GN=ARSD PE=1 SV=2 - [ARSD_HUMAN]
Q7Z4G1	15.29	1	1	85	9.63178	5.99854	2.47672	7457.27		0		COMM domain-containing protein 6 OS=Homo sapiens GN=COMMD6 PE=1 SV=1 - [COMD6_HUMAN]
P49354	3.43	1	1	379	44.3811	5.08447	2.44824	379787		0		Protein farnesyltransferase/geranylgeranyltransferase type-1 subunit alpha OS=Homo sapiens GN=FNTA PE=1 SV=1 - [FNTA_HUMAN]
P06702	11.4	1	1	114	13.2335	6.12549	2.44599	113893		0		Protein S100-A9 OS=Homo sapiens GN=S100A9 PE=1 SV=1 - [S10A9_HUMAN]
Q96IJ6	3.33	1	1	420	46.2621	7.21045	2.42444	584700		0		Mannose-1-phosphate guanyltransferase alpha OS=Homo sapiens GN=GMPPA PE=1 SV=1 - [GMPPA_HUMAN]
Q5TGI0	3.67	1	1	409	46.8129	5.56689	2.41357	2.73682e+06		0		Uncharacterized protein C6orf168 OS=Homo sapiens GN=C6orf168 PE=2 SV=2 - [CF168_HUMAN]
Q9H6R3	1.6	1	1	686	74.7305	8.63135	2.38331	219341		0		Acyl-CoA synthetase short-chain family member 3, mitochondrial OS=Homo sapiens GN=ACSS3 PE=2 SV=1 - [ACSS3_HUMAN]
Q9Y5U9	9.76	1	1	82	8.96294	8.22119	2.3738	1.75123e+06		0		Immediate early response 3-interacting protein 1 OS=Homo sapiens GN=IER3IP1 PE=1 SV=1 - [IR3IP_HUMAN]
Q6NVV9	2.91	1	1	412	47.1502	6.80029	2.34767	1.29348e+07		0		Disintegrin and metalloproteinase domain-containing protein 5 OS=Homo sapiens GN=ADAM5P PE=2 SV=2 - [ADAM5_HUMAN]
P54259	1.01	1	1	1185	124.697	8.98291	2.30921	262426		0		Atrophin-1 OS=Homo sapiens GN=ATN1 PE=1 SV=2 - [ATN1_HUMAN]
Q14957	1.05	1	1	1236	134.446	8.44092	2.29739	2.23267e+06		0		Glutamate [NMDA] receptor subunit epsilon-3 OS=Homo sapiens GN=GRIN2C PE=2 SV=2 - [NMDE3_HUMAN]
Q9UBQ7	3.05	1	1	328	35.6457	7.38623	2.29328	1.68764e+06		0		Glyoxylate reductase/hydroxypyruvate reductase OS=Homo sapiens GN=GRHPR PE=1 SV=1 - [GRHPR_HUMAN]
O95292	5.35	1	1	243	27.2111	7.29834	2.28825	287419		0		Vesicle-associated membrane protein-associated protein B/C OS=Homo sapiens GN=VAPB PE=1 SV=3 - [VAPB_HUMAN]
Q9NYP9	6.44	1	1	233	25.8465	5.19873	2.27975			0		Protein Mis18-alpha OS=Homo sapiens GN=MIS18A PE=1 SV=1 - [MS18A_HUMAN]
P51570	2.81	1	1	392	42.2456	6.45557	2.26502	404337		0		Galactokinase OS=Homo sapiens GN=GALK1 PE=1 SV=1 - [GALK1_HUMAN]
Q7Z6L1	1.2	1	1	1165	129.614	6.23975	2.243	410488		0		Tectonin beta-propeller repeat-containing protein 1 OS=Homo sapiens GN=TECPR1 PE=1 SV=1 - [TCPR1_HUMAN]
Q8N9V7	1.06	3	1	1692	190.89	7.92822	2.23726			0		Uncharacterized protein FLJ36157 OS=Homo sapiens PE=2 SV=2 - [YC009_HUMAN]
Q14232	3.61	1	1	305	33.6908	7.32764	2.23175	910598		0		Translation initiation factor eIF-2B subunit alpha OS=Homo sapiens GN=EIF2B1 PE=1 SV=1 - [EI2BA_HUMAN]
Q96BD6	6.96	1	1	273	30.9219	8.25049	2.22971			0		SPRY domain-containing SOCS box protein 1 OS=Homo sapiens GN=SPSB1 PE=1 SV=1 - [SPSB1_HUMAN]
P00441	7.79	1	1	154	15.9259	6.12549	2.22823	115866		0		Superoxide dismutase [Cu-Zn] OS=Homo sapiens GN=SOD1 PE=1 SV=2 - [SODC_HUMAN]
Q9H871	5.63	1	1	391	43.9642	6.06201	2.22281	2.35431e+07		0		Protein RMD5 homolog A OS=Homo sapiens GN=RMND5A PE=1 SV=1 - [RMD5A_HUMAN]
Q8WW59	4.83	1	1	207	23.084	6.93213	2.22079	3.82947e+06		0		SPRY domain-containing protein 4 OS=Homo sapiens GN=SPRYD4 PE=1 SV=1 - [SPRY4_HUMAN]
Q8TE76	1.39	1	1	937	106.281	7.45947	2.20303			0		MORC family CW-type zinc finger protein 4 OS=Homo sapiens GN=MORC4 PE=1 SV=2 - [MORC4_HUMAN]
P46952	2.8	1	1	286	32.5215	5.88428	2.20125			0		3-hydroxyanthranilate 3,4-dioxygenase OS=Homo sapiens GN=HAAO PE=1 SV=1 - [3HAO_HUMAN]
Q9BQE5	3.26	1	1	337	37.0694	6.7417	2.19277	804296		0		Apolipoprotein L2 OS=Homo sapiens GN=APOL2 PE=1 SV=1 - [APOL2_HUMAN]
Q6YI46	3.16	1	1	380	39.639	8.41162	2.18676	1.63512e+06		0		Transmembrane protein 64 OS=Homo sapiens GN=TMEM64 PE=2 SV=2 - [TMM64_HUMAN]
Q5H9T9	1.55	1	1	837	89.1343	4.2085	2.1757			0		Fibrous sheath CABYR-binding protein OS=Homo sapiens GN=FSCB PE=2 SV=2 - [FSCB_HUMAN]
Q8NES3	5.54	1	1	379	41.7467	9.17334	2.15955	11509778		0		Beta-1,3-N-acetylglucosaminyltransferase lunatic fringe OS=Homo sapiens GN=LFNG PE=1 SV=2 - [LFNG_HUMAN]
Q99829	1.68	1	1	537	59.0215	5.8335	2.15792	4.17666e+06		0		Copine-1 OS=Homo sapiens GN=CPNE1 PE=1 SV=1 - [CPNE1_HUMAN]
Q6PD62	1.36	1	1	1173	133.42	6.771	2.13668	974495		0		RNA polymerase-associated protein CTR9 homolog OS=Homo sapiens GN=CTR9 PE=1 SV=1 - [CTR9_HUMAN]
O14730	2.89	1	1	519	59.0553	5.75732	2.13303			0		Serine/threonine-protein kinase RIO3 OS=Homo sapiens GN=RIOK3 PE=1 SV=2 - [RIOK3_HUMAN]
