# Supplementary material for: SNX3-retromer requires an evolutionary conserved MON2:DOPEY2:ATP9A complex to mediate Wntless sorting and Wnt secretion
Source: Nat Commun. 2018 Sep 13;9:3737. doi: 10.1038/s41467-018-06114-3 (PMC6137200; doi:10.1038/s41467-018-06114-3)
Supplement: Supplementary file 4 — Supplementary Data 2 [file 41467_2018_6114_MOESM4_ESM.xls]

## Sheet: Sheet1
Supplementary Data 2
SILAC quantified interactome GFP-SNX3 vs. GFP from human RPE1 cells
Human RPE1 cells expressing either GFP or SNX3-GFP were cultured in light DMEM (GFP) or in heavy SILAC medium (GFP-SNX3),
followed by lysis and precipitation with GFP Nanotrap beads. After precipitation, beads were combined, bound proteins resolved by SDS-PAGE and sub-
jected to detection and quantification of heavy and light peptides by LC-MS/MS. The resulting interactors
were then thresholded to remove interactors with a Heavy/Light ratio less than 5 and with fewer than 2 peptides quantified.
A network analysis was then performed to identify proteins known to interact with each other. Proteins known to interact with each other are colour coded the same colour
Accession:		Uniprot accession number of the detected protein
Coverage:		The percentage of the total amino acid sequence covered by peptides identified during the analysis
# PSMs:		Total number of Peptide Spectrum Matches
# Peptides:		Total number of distinct peptides matched to the protein
# AAs:		Theoretical Length of the detected protein in amino acids
MW [kDa]:		Theoretical Size of the detected protein in kDa
calc. pI:		Theoretical isoelectric point
Score:		The sum of the peptide scores for the protein: A high score generally indicates high protein abundance and a high confidence in protein detection.
Heavy/Light:		Median of the ratios of peptides matched to the protein from the heavy (SNX3) over the light (GFP) sample. Note that 100-fold is the cutoff and indicates full specificity
Heavy/light count:		Number of peptides that were used to calculate the presented median ratio
Heavy/light Variability:		Variability of the ratios of the individual peptides from the presented median ratio
Description:		Name of the detected protein
Accession	Coverage	# PSMs	# Peptides	# AAs	MW [kDa]	calc. pI	Score	Area	Heavy/Light	Heavy/Light Count	Heavy/Light Variability [%]	Description
Q92616	35.42	267	100	2671	292.558	7.43018	1037.56	3.77384e+08	100	198	0	Translational activator GCN1 OS=Homo sapiens GN=GCN1L1 PE=1 SV=5 - [GCN1L_HUMAN]
O60493	88.89	586	22	162	18.7508	8.66064	2492.73	5.48642e+10	100	196	0	Sorting nexin-3 OS=Homo sapiens GN=SNX3 PE=1 SV=3 - [SNX3_HUMAN]
P42345	23.81	96	56	2549	288.707	7.1665	422.738	8.03436e+07	100	79	0	FKBP12-rapamycin complex-associated protein OS=Homo sapiens GN=FRAP1 PE=1 SV=1 - [FRAP_HUMAN]
Q6YHU6	16.44	30	28	1953	219.465	6.06201	120.544	1.05281e+07	100	24	0	Thyroid adenoma-associated protein OS=Homo sapiens GN=THADA PE=1 SV=1 - [THADA_HUMAN]						Retromer Components
Q9Y6D5	20.34	32	27	1785	201.909	6.32861	143.864	1.00231e+07	100	22	0	Brefeldin A-inhibited guanine nucleotide-exchange protein 2 OS=Homo sapiens GN=ARFGEF2 PE=1 SV=3 - [BIG2_HUMAN]						Serine/Threonine Kinases and associated regulatory components
Q92973	21.12	26	17	890	101.244	4.95752	87.5194	6.6777e+07	100	17	0	Transportin-1 OS=Homo sapiens GN=TNPO1 PE=1 SV=1 - [TNPO1_HUMAN]						COG Components
P51797	17.95	18	13	869	97.1534	6.90283	71.1324	1.33873e+07	100	16	0	Chloride channel protein 6 OS=Homo sapiens GN=CLCN6 PE=2 SV=1 - [CLCN6_HUMAN]						Components of the PI(3,5)P2 regulatory complex
Q13315	8.57	23	22	3056	350.419	6.771	101.949	2.62082e+06	100	15	0	Serine-protein kinase ATM OS=Homo sapiens GN=ATM PE=1 SV=1 - [ATM_HUMAN]						SMN complex
Q9Y5L0	16.9	19	13	923	104.136	5.56689	75.8861	2.54164e+07	100	15	0	Transportin-3 OS=Homo sapiens GN=TNPO3 PE=1 SV=3 - [TNPO3_HUMAN]						ARFGEFs
Q9H9E3	23.57	16	15	785	89.0384	5.18604	64.455	8.29235e+06	100	13	0	Conserved oligomeric Golgi complex subunit 4 OS=Homo sapiens GN=COG4 PE=1 SV=2 - [COG4_HUMAN]						Syndecan and associated protein
Q5TH69	6.43	12	10	2177	240.498	5.8208	54.0521	2.18372e+06	100	12	0	Brefeldin A-inhibited guanine nucleotide-exchange protein 3 OS=Homo sapiens GN=ARFGEF3 PE=1 SV=3 - [BIG3_HUMAN]						Glycan metabolism
Q96QU8	10.93	12	12	1125	128.801	6.354	44.7011	3.27104e+06	100	10	0	Exportin-6 OS=Homo sapiens GN=XPO6 PE=1 SV=1 - [XPO6_HUMAN]						Nuclear transport
Q8WTW3	12.04	10	9	980	108.909	7.31299	57.74	8.28202e+06	100	9	0	Conserved oligomeric Golgi complex subunit 1 OS=Homo sapiens GN=COG1 PE=1 SV=1 - [COG1_HUMAN]						IFN response
Q9UJF2	0.88	9	1	1139	128.477	8.23584	32.484	6.13406e+08	100	9	0	Ras GTPase-activating protein nGAP OS=Homo sapiens GN=RASAL2 PE=1 SV=2 - [NGAP_HUMAN]						Proteins involved in blood coagulation and associated interactors
Q9Y2V7	14.46	11	7	657	73.2326	5.75732	43.4809	7.36787e+06	100	7	0	Conserved oligomeric Golgi complex subunit 6 OS=Homo sapiens GN=COG6 PE=2 SV=2 - [COG6_HUMAN]						MON2/DOPEY-2 orthologues of S.cerevisiae Mon2p/Dop1p
Q2KHT3	12.16	10	9	1053	117.64	5.85889	43.3252	3.01115e+06	100	7	0	Protein CLEC16A OS=Homo sapiens GN=CLEC16A PE=2 SV=2 - [CL16A_HUMAN]
P83436	12.21	8	8	770	86.289	5.46533	38.4996	3.51622e+06	100	7	0	Conserved oligomeric Golgi complex subunit 7 OS=Homo sapiens GN=COG7 PE=1 SV=1 - [COG7_HUMAN]
Q92562	7.17	6	6	907	103.569	6.91748	28.3201	1.2433e+06	100	6	0	SAC domain-containing protein 3 OS=Homo sapiens GN=FIG4 PE=1 SV=1 - [SAC3_HUMAN]
Q9Y6D6	6.87	14	11	1849	208.635	5.84619	52.9747	8.4085e+06	100	5	0	Brefeldin A-inhibited guanine nucleotide-exchange protein 1 OS=Homo sapiens GN=ARFGEF1 PE=1 SV=2 - [BIG1_HUMAN]
O75436	17.13	9	5	327	38.1457	6.56592	34.2934	1.07743e+07	100	5	0	Vacuolar protein sorting-associated protein 26A OS=Homo sapiens GN=VPS26A PE=1 SV=2 - [VP26A_HUMAN]
O43156	7.71	6	6	1089	121.992	5.97314	33.228	5.13974e+06	100	5	0	Uncharacterized protein KIAA0406 OS=Homo sapiens GN=KIAA0406 PE=1 SV=3 - [K0406_HUMAN]
P29279	24.07	9	6	349	38.0649	8.00146	32.7247	6.7008e+06	100	5	0	Connective tissue growth factor OS=Homo sapiens GN=CTGF PE=1 SV=2 - [CTGF_HUMAN]
Q9BVC4	25.46	7	6	326	35.8532	5.85889	31.9871	3.3127e+07	100	5	0	Target of rapamycin complex subunit LST8 OS=Homo sapiens GN=LST8 PE=1 SV=1 - [LST8_HUMAN]
Q96JB2	10.02	7	7	828	94.0363	5.56689	29.7948	4.30862e+06	100	5	0	Conserved oligomeric Golgi complex subunit 3 OS=Homo sapiens GN=COG3 PE=1 SV=3 - [COG3_HUMAN]
O94829	7.06	7	5	963	108.126	5.30029	27.3317	2.49705e+06	100	5	0	Importin-13 OS=Homo sapiens GN=IPO13 PE=1 SV=3 - [IPO13_HUMAN]
P60520	46.15	7	6	117	13.6581	8.104	25.6992	1.14746e+07	100	5	0	Gamma-aminobutyric acid receptor-associated protein-like 2 OS=Homo sapiens GN=GABARAPL2 PE=1 SV=1 - [GBRL2_HUMAN]
Q9UP83	12.04	8	8	839	92.6608	6.59521	46.2791	1.05069e+07	100	4	0	Conserved oligomeric Golgi complex subunit 5 OS=Homo sapiens GN=COG5 PE=1 SV=2 - [COG5_HUMAN]
Q00059	6.5	6	2	246	29.0782	9.71533	43.7478	3.18548e+07	100	4	0	Transcription factor A, mitochondrial OS=Homo sapiens GN=TFAM PE=1 SV=1 - [TFAM_HUMAN]
O76094	5.96	5	3	671	74.56	9.26123	22.7777	6.61991e+07	100	3	0	Signal recognition particle 72 kDa protein OS=Homo sapiens GN=SRP72 PE=1 SV=3 - [SRP72_HUMAN]
P00750	7.3	5	3	562	62.8759	7.79639	21.7954	1.17561e+06	100	3	0	Tissue-type plasminogen activator OS=Homo sapiens GN=PLAT PE=1 SV=1 - [TPA_HUMAN]
P28799	11.64	5	5	593	63.4998	6.82959	18.0857	741489	100	3	0	Granulins OS=Homo sapiens GN=GRN PE=1 SV=2 - [GRN_HUMAN]
O00560	21.48	4	3	298	32.4239	7.53271	17.828	2.35972e+06	100	3	0	Syntenin-1 OS=Homo sapiens GN=SDCBP PE=1 SV=1 - [SDCB1_HUMAN]
Q9BRK3	11.09	4	4	442	49.1011	7.2251	17.5076	545977	100	3	0	Matrix-remodeling-associated protein 8 OS=Homo sapiens GN=MXRA8 PE=1 SV=1 - [MXRA8_HUMAN]
Q96MW5	5.39	4	3	612	68.3803	5.19873	17.5075	4.02883e+06	100	3	0	Conserved oligomeric Golgi complex subunit 8 OS=Homo sapiens GN=COG8 PE=1 SV=2 - [COG8_HUMAN]
Q9UI46	2	3	1	699	79.2328	6.87354	15.6081	3.49433e+07	100	3	0	Dynein intermediate chain 1, axonemal OS=Homo sapiens GN=DNAI1 PE=1 SV=1 - [DNAI1_HUMAN]
P13164	13.6	3	2	125	13.9553	7.92822	12.7815	1.24718e+06	100	3	0	Interferon-induced transmembrane protein 1 OS=Homo sapiens GN=IFITM1 PE=1 SV=3 - [IFM1_HUMAN]
P17302	11.78	4	3	382	42.9809	8.76318	12.6043	288026	100	3	0	Gap junction alpha-1 protein OS=Homo sapiens GN=GJA1 PE=1 SV=2 - [CXA1_HUMAN]
O75915	5.85	3	1	188	21.6004	9.77393	11.061	1.67021e+06	100	3	0	PRA1 family protein 3 OS=Homo sapiens GN=ARL6IP5 PE=1 SV=1 - [PRAF3_HUMAN]
O14787	6.13	8	5	897	101.321	5.03369	34.1733	4.40928e+07	100	2	0	Transportin-2 OS=Homo sapiens GN=TNPO2 PE=1 SV=2 - [TNPO2_HUMAN]
Q8IYI6	4.97	3	3	725	81.7474	5.49072	19.401	1.32816e+06	100	2	0	Exocyst complex component 8 OS=Homo sapiens GN=EXOC8 PE=1 SV=2 - [EXOC8_HUMAN]
Q9Y3R5	1.44	3	3	2298	258.022	6.29053	19.0604	326626	100	2	0	Protein dopey-2 OS=Homo sapiens GN=DOPEY2 PE=1 SV=4 - [DOP2_HUMAN]
Q8NDA8	2.07	3	3	1641	181.162	6.88818	15.3428	238494	100	2	0	HEAT repeat-containing protein 7A OS=Homo sapiens GN=HEATR7A PE=1 SV=2 - [HTR7A_HUMAN]
Q9P2D7	0.48	2	2	4330	493.656	5.93506	13.7083	1.54913e+07	100	2	0	Dynein heavy chain 1, axonemal OS=Homo sapiens GN=DNAH1 PE=1 SV=3 - [DYH1_HUMAN]
Q15392	5.04	3	2	516	60.062	8.1626	12.0384	1.5004e+07	100	2	0	24-dehydrocholesterol reductase OS=Homo sapiens GN=DHCR24 PE=1 SV=2 - [DHC24_HUMAN]
O96011	9.65	3	3	259	28.4132	9.84717	9.95901	1.03941e+06	100	2	0	Peroxisomal membrane protein 11B OS=Homo sapiens GN=PEX11B PE=1 SV=1 - [PX11B_HUMAN]
Q16739	7.87	2	2	394	44.8239	7.78174	5.51442	4.7924e+06	100	2	0	Ceramide glucosyltransferase OS=Homo sapiens GN=UGCG PE=2 SV=1 - [CEGT_HUMAN]
P01130	8.26	6	5	860	95.3136	5.04639	21.5669	1.80381e+06	99.7946	4	0.304792	Low-density lipoprotein receptor OS=Homo sapiens GN=LDLR PE=1 SV=1 - [LDLR_HUMAN]
Q93096	14.45	2	2	173	19.8022	8.96826	7.64094	207843	95.9528	2	6.13095	Protein tyrosine phosphatase type IVA 1 OS=Homo sapiens GN=PTP4A1 PE=1 SV=2 - [TP4A1_HUMAN]
Q9UHI6	11.41	8	6	824	92.1825	6.94678	43.9475	3.9813e+06	39.2973	6	240.926	Probable ATP-dependent RNA helicase DDX20 OS=Homo sapiens GN=DDX20 PE=1 SV=2 - [DDX20_HUMAN]
P05067	2.86	2	2	770	86.8881	4.81787	18.5161	4.46726e+06	39.232	2	241.892	Amyloid beta A4 protein OS=Homo sapiens GN=APP PE=1 SV=3 - [A4_HUMAN]
Q9Y4R8	5.73	4	4	837	91.6892	5.75732	17.9019	2.42271e+06	36.9508	2	279.911	Telomere length regulation protein TEL2 homolog OS=Homo sapiens GN=TELO2 PE=1 SV=2 - [TELO2_HUMAN]
Q07954	1.36	7	5	4544	504.245	5.38916	37.9675	1.08272e+06	36.0017	5	298.588	Prolow-density lipoprotein receptor-related protein 1 OS=Homo sapiens GN=LRP1 PE=1 SV=1 - [LRP1_HUMAN]
Q6NXR4	6.89	2	2	508	56.8791	7.09326	16.5815	1.91084e+06	31.6076	2	417.93	Uncharacterized protein C8orf41 OS=Homo sapiens GN=C8orf41 PE=1 SV=1 - [CH041_HUMAN]
Q14974	25.8	32	19	876	97.108	4.77979	134.487	1.34395e+08	30.2394	23	127.218	Importin subunit beta-1 OS=Homo sapiens GN=KPNB1 PE=1 SV=2 - [IMB1_HUMAN]
P56937	6.16	2	2	341	38.1818	8.104	5.06988	2.82953e+06	29.5257	2	503.408	3-keto-steroid reductase OS=Homo sapiens GN=HSD17B7 PE=1 SV=1 - [DHB7_HUMAN]
O00410	34.82	89	34	1097	123.55	4.94482	384.668	1.6777e+08	28.8013	63	110.33	Importin-5 OS=Homo sapiens GN=IPO5 PE=1 SV=4 - [IPO5_HUMAN]
Q13535	1.82	5	4	2644	301.172	7.43018	43.8406	1.40956e+06	28.6403	2	548.428	Serine/threonine-protein kinase ATR OS=Homo sapiens GN=ATR PE=1 SV=3 - [ATR_HUMAN]
Q86Y56	6.78	5	5	855	93.4741	6.44287	18.1954	1.79121e+06	26.9707	4	652.526	HEAT repeat-containing protein 2 OS=Homo sapiens GN=HEATR2 PE=1 SV=2 - [HEAT2_HUMAN]
P05161	13.33	2	2	165	17.8763	7.44482	13.5699	7.06896e+06	26.3785	2	696.987	Interferon-induced 17 kDa protein OS=Homo sapiens GN=ISG15 PE=1 SV=5 - [UCRP_HUMAN]
P18827	11.94	3	3	310	32.4419	4.62744	17.5604	328027	22.8471	2	1092.8	Syndecan-1 OS=Homo sapiens GN=SDC1 PE=1 SV=3 - [SDC1_HUMAN]
Q9C0E2	7.91	7	7	1151	130.056	5.04639	26.8074	1.72489e+06	22.0731	5	1224.74	Exportin-4 OS=Homo sapiens GN=XPO4 PE=1 SV=2 - [XPO4_HUMAN]
O94822	3.62	7	5	1766	200.397	6.25244	35.5155	2.92166e+07	22.0636	4	1226.5	RING finger protein 160 OS=Homo sapiens GN=RNF160 PE=1 SV=5 - [RN160_HUMAN]
P00749	7.19	3	3	431	48.4937	8.41162	15.2382	1.64858e+06	21.3833	2	1363.31	Urokinase-type plasminogen activator OS=Homo sapiens GN=PLAU PE=1 SV=1 - [UROK_HUMAN]
P57678	14.56	15	13	1058	119.913	6.0874	50.0887	1.39827e+07	21.0766	11	1432.45	Component of gems 4 OS=Homo sapiens GN=GEMIN4 PE=1 SV=1 - [GEMI4_HUMAN]
O14786	4.23	4	3	923	103.069	5.88428	13.8372	1.98916e+06	19.0511	2	2049.59	Neuropilin-1 OS=Homo sapiens GN=NRP1 PE=1 SV=3 - [NRP1_HUMAN]
Q6AI08	2.54	2	2	1181	128.699	7.03467	16.6009	239549	18.7388	2	2177.8	HEAT repeat-containing protein 6 OS=Homo sapiens GN=HEATR6 PE=1 SV=1 - [HEAT6_HUMAN]
A6NCE7	21.6	2	2	125	14.6187	8.67529	14.8648	360762	18.3858	2	2336.99	Microtubule-associated proteins 1A/1B light chain 3 beta 2 OS=Homo sapiens GN=MAP1LC3B2 PE=2 SV=1 - [MP3B2_HUMAN]
Q9BVC6	9.05	3	2	243	26.1936	10.4771	13.2148	6.85854e+06	17.8739	2	2598.76	Transmembrane protein 109 OS=Homo sapiens GN=TMEM109 PE=1 SV=1 - [TM109_HUMAN]
P55060	28.53	62	27	971	110.346	5.77002	265.469	1.46487e+08	16.9376	44	63.6136	Exportin-2 OS=Homo sapiens GN=CSE1L PE=1 SV=3 - [XPO2_HUMAN]
Q9UIQ6	2.44	2	2	1025	117.274	5.73193	5.03036	135731	16.6127	2	1848.13	Leucyl-cystinyl aminopeptidase OS=Homo sapiens GN=LNPEP PE=1 SV=3 - [LCAP_HUMAN]
Q08AM6	25.7	22	20	782	87.9167	6.12549	82.7526	2.86542e+07	16.2345	14	110.778	Protein VAC14 homolog OS=Homo sapiens GN=VAC14 PE=1 SV=1 - [VAC14_HUMAN]
P05121	21.89	12	8	402	45.031	7.1958	60.0214	4.66393e+07	15.2768	9	68.8549	Plasminogen activator inhibitor 1 OS=Homo sapiens GN=SERPINE1 PE=1 SV=1 - [PAI1_HUMAN]
Q9UBM7	8.63	6	4	475	54.4538	8.70459	23.3565	1.19711e+07	14.3544	2	18.9747	7-dehydrocholesterol reductase OS=Homo sapiens GN=DHCR7 PE=1 SV=1 - [DHCR7_HUMAN]
Q8WUY8	15.05	3	3	206	21.6367	10.7407	9.9781	2.27503e+06	13.7697	3	110.543	N-acetyltransferase 14 OS=Homo sapiens GN=NAT14 PE=1 SV=1 - [NAT14_HUMAN]
Q5VYK3	25.09	61	41	1845	204.16	7.12256	245.615	3.48044e+07	13.2999	49	32.3438	Proteasome-associated protein ECM29 homolog OS=Homo sapiens GN=ECM29 PE=1 SV=2 - [ECM29_HUMAN]
Q13443	7.81	7	5	819	90.4971	7.51807	30.2171	2.87268e+06	12.3444	3	118.817	Disintegrin and metalloproteinase domain-containing protein 9 OS=Homo sapiens GN=ADAM9 PE=1 SV=1 - [ADAM9_HUMAN]
O60645	2.78	2	2	756	86.7898	6.11279	8.36987	996378	11.7962	2	15155.4	Exocyst complex component 3 OS=Homo sapiens GN=EXOC3 PE=1 SV=2 - [EXOC3_HUMAN]
Q9H4G4	16.88	3	2	154	17.2075	9.40771	7.85174	146865	11.5734	2	13031.6	Golgi-associated plant pathogenesis-related protein 1 OS=Homo sapiens GN=GLIPR2 PE=1 SV=3 - [GAPR1_HUMAN]
P61803	19.47	4	2	113	12.4886	7.07861	11.7442	2.0165e+06	10.9206	2	21917.3	Dolichyl-diphosphooligosaccharide--protein glycosyltransferase subunit DAD1 OS=Homo sapiens GN=DAD1 PE=1 SV=3 - [DAD1_HUMAN]
Q6UW68	20.11	3	3	189	21.1839	8.6167	10.7935	1.72856e+06	10.2191	2	8.23734	Transmembrane protein 205 OS=Homo sapiens GN=TMEM205 PE=1 SV=1 - [TM205_HUMAN]
Q96AQ6	1.5	3	1	731	80.5941	5.32568	8.57035	1.43899e+06	9.37024	2	47386.6	Pre-B-cell leukemia transcription factor-interacting protein 1 OS=Homo sapiens GN=PBXIP1 PE=1 SV=1 - [PBIP1_HUMAN]
Q96QK1	21.61	20	14	796	91.6489	5.49072	100.55	4.3605e+07	9.15933	17	20.7079	Vacuolar protein sorting-associated protein 35 OS=Homo sapiens GN=VPS35 PE=1 SV=2 - [VPS35_HUMAN]
Q6R327	10.66	15	15	1708	192.097	7.47412	83.3381	4.07625e+06	7.92786	13	30.221	Rapamycin-insensitive companion of mTOR OS=Homo sapiens GN=RICTOR PE=1 SV=1 - [RICTR_HUMAN]
P07602	17.37	10	8	524	58.0739	5.17334	38.4222	6.31582e+06	7.59131	7	609.903	Proactivator polypeptide OS=Homo sapiens GN=PSAP PE=1 SV=2 - [SAP_HUMAN]
O14980	20.54	25	18	1071	123.306	6.06201	125.507	2.5979e+07	7.58998	21	23.8249	Exportin-1 OS=Homo sapiens GN=XPO1 PE=1 SV=1 - [XPO1_HUMAN]
Q86VS8	11.98	6	6	718	83.0744	5.17334	30.0114	2.41351e+06	7.12861	4	8.06109	Protein Hook homolog 3 OS=Homo sapiens GN=HOOK3 PE=1 SV=2 - [HOOK3_HUMAN]
Q9UBQ0	36.81	7	5	182	20.4927	6.78564	25.1916	1.50491e+07	6.97999	5	18.4587	Vacuolar protein sorting-associated protein 29 OS=Homo sapiens GN=VPS29 PE=1 SV=1 - [VPS29_HUMAN]
P11166	1.63	2	1	492	54.0485	8.71924	8.51375	9.00158e+06	6.66678	2	12.8034	Solute carrier family 2, facilitated glucose transporter member 1 OS=Homo sapiens GN=SLC2A1 PE=1 SV=2 - [GTR1_HUMAN]
Q9UIA9	9.29	9	9	1087	123.828	6.31592	43.0722	2.85357e+06	6.38813	8	27.0507	Exportin-7 OS=Homo sapiens GN=XPO7 PE=1 SV=3 - [XPO7_HUMAN]
Q96EY5	20.51	3	3	273	28.7647	8.90967	12.4607	3.17718e+06	6.20168	2	34795.9	Multivesicular body subunit 12A OS=Homo sapiens GN=FAM125A PE=1 SV=1 - [F125A_HUMAN]
Q7Z3U7	8.5	13	13	1718	190.365	6.1001	52.1238	5.37296e+06	5.35543	12	16.4892	Protein MON2 homolog OS=Homo sapiens GN=MON2 PE=1 SV=2 - [MON2_HUMAN]
Q96P70	14.99	19	14	1041	115.889	4.80518	70.4372	1.10489e+07	5.1335	12	21.8551	Importin-9 OS=Homo sapiens GN=IPO9 PE=1 SV=3 - [IPO9_HUMAN]
Q13724	6.81	6	5	837	91.8606	8.89502	20.732	2.75508e+06	4.69584	5	13.8984	Mannosyl-oligosaccharide glucosidase OS=Homo sapiens GN=MOGS PE=1 SV=5 - [MOGS_HUMAN]
P50851	8.49	25	20	2863	318.959	5.61768	105.683	2.29015e+06	4.49837	17	66.64	Lipopolysaccharide-responsive and beige-like anchor protein OS=Homo sapiens GN=LRBA PE=1 SV=3 - [LRBA_HUMAN]
Q92538	3.98	6	5	1859	206.315	5.73193	27.4474	354394	4.18372	4	23.4747	Golgi-specific brefeldin A-resistance guanine nucleotide exchange factor 1 OS=Homo sapiens GN=GBF1 PE=1 SV=2 - [GBF1_HUMAN]
O15427	12.47	9	5	465	49.4369	7.95752	33.4627	1.56277e+07	4.10733	7	15.7164	Monocarboxylate transporter 4 OS=Homo sapiens GN=SLC16A3 PE=1 SV=1 - [MOT4_HUMAN]
O95373	9.06	9	9	1038	119.44	4.81787	44.0874	5.72403e+06	3.82242	6	7.97102	Importin-7 OS=Homo sapiens GN=IPO7 PE=1 SV=1 - [IPO7_HUMAN]
O95183	28.45	6	3	116	12.7967	7.85498	36.8581	1.06281e+06	3.58579	3	80.6635	Vesicle-associated membrane protein 5 OS=Homo sapiens GN=VAMP5 PE=1 SV=1 - [VAMP5_HUMAN]
P08107	30.58	46	19	641	70.009	5.65576	166.412	1.56944e+08	3.50098	16	14.9995	Heat shock 70 kDa protein 1 OS=Homo sapiens GN=HSPA1A PE=1 SV=5 - [HSP71_HUMAN]
P30405	12.56	2	2	207	22.0262	9.37842	11.6629	1.15249e+06	3.31581	2	2.15849	Peptidyl-prolyl cis-trans isomerase, mitochondrial OS=Homo sapiens GN=PPIF PE=1 SV=1 - [PPIF_HUMAN]
Q9BU23	4.38	4	2	707	79.6475	10.0962	18.87	1.09798e+06	3.18981	2	2.96481	Lipase maturation factor 2 OS=Homo sapiens GN=LMF2 PE=2 SV=2 - [LMF2_HUMAN]
P78527	20.18	113	79	4128	468.788	7.12256	460.63	3.71332e+07	3.17925	81	22.667	DNA-dependent protein kinase catalytic subunit OS=Homo sapiens GN=PRKDC PE=1 SV=3 - [PRKDC_HUMAN]
O00622	24.93	15	8	381	41.9983	8.20654	60.7739	1.40764e+07	3.12764	10	43.5054	Protein CYR61 OS=Homo sapiens GN=CYR61 PE=1 SV=1 - [CYR61_HUMAN]
P04075	42.86	18	12	364	39.3953	8.08936	82.6908	9.11325e+07	3.11665	12	28.0746	Fructose-bisphosphate aldolase A OS=Homo sapiens GN=ALDOA PE=1 SV=2 - [ALDOA_HUMAN]
P57088	8.91	2	2	247	27.9598	9.70068	8.04791	8.36044e+06	3.057	2	26.6543	Transmembrane protein 33 OS=Homo sapiens GN=TMEM33 PE=1 SV=2 - [TMM33_HUMAN]
P08253	3.94	2	2	660	73.8347	5.46533	5.34894	894331	3.01991	2	11.82	72 kDa type IV collagenase OS=Homo sapiens GN=MMP2 PE=1 SV=2 - [MMP2_HUMAN]
